# Supplementary material for: N-[2-(1,3-Benzodioxol-5-yl)eth­yl]-2-chloro­acetamide
Source: Acta Crystallogr Sect E Struct Rep Online. 2008 May 21;64(Pt 6):o1118. doi: 10.1107/S1600536808014232 (PMC2961617; doi:10.1107/S1600536808014232)
Supplement: Supplementary file 1 [file e-64-o1118-sup1.cif]

##############################################################################
###                                                                        ###
###        Electronic paper (Acta Crystallographica Section E)             ###
###                                                                        ###
##############################################################################
#                                                                            #
# This CIF contains the data in a paper accepted for publication in Acta     #
# Crystallographica Section E. It conforms to the requirements of Notes      #
# for Authors for Section E, and has been peer reviewed under the auspices   #
# of the IUCr Commission on Journals.                                        #
#                                                                            #
# Full details of the Crystallographic Information File format               #
# are given in the paper "The Crystallographic Information File (CIF):       #
# a New Standard Archive File for Crystallography" by S. R. Hall, F. H.      #
# Allen and I. D. Brown [Acta Cryst. (1991), A47, 655-685].                  #
#                                                                            #
# The current version of the core CIF dictionary is obtainable from          #
# ftp://ftp.iucr.org/pub/cif_core.dic. The current version number is 2.4.    #
#                                                                            #
# Software is freely available for graphical display of the structure(s) in  #
# this CIF.  For information consult the CIF home page http://www.iucr.org/  #
# cif/home.html                                                              #
#                                                                            #
# This file may be used for bona fide research purposes within the           #
# scientific community so long as proper attribution is given to the journal # 
# article from which it was obtained.                                        #
#                                                                            #
##############################################################################
                                             
data_I
_audit_creation_method     SHELXL-97
_chemical_name_systematic
;
<i>N</i>-[2-(1,3-Benzodioxol-5-yl)ethyl]-2-chloroacetamide
;
_chemical_name_common     ?
_chemical_formula_moiety     'C11 H12 Cl N O3'
_chemical_formula_sum     'C11 H12 Cl N O3'
_chemical_formula_iupac     'C11 H12 Cl N O3'
_chemical_formula_weight     241.67
_chemical_melting_point     ?
_symmetry_cell_setting     Orthorhombic
_symmetry_space_group_name_H-M     'P c a 21'
_symmetry_space_group_name_Hall     'P 2c -2ac'
loop_
    _symmetry_equiv_pos_as_xyz
    'x, y, z'
    '-x, -y, z+1/2'
    'x+1/2, -y, z'
    '-x+1/2, y, z+1/2'
_cell_length_a     14.429(3)
_cell_length_b     5.1258(10)
_cell_length_c     30.679(6)
_cell_angle_alpha     90.00
_cell_angle_beta     90.00
_cell_angle_gamma     90.00
_cell_volume     2269.1(8)
_cell_formula_units_Z     8
_cell_measurement_reflns_used     2501
_cell_measurement_theta_min     2.27
_cell_measurement_theta_max     25.11
_cell_measurement_temperature     293(2)
_exptl_crystal_description     needle
_exptl_crystal_colour     colourless
_exptl_crystal_size_max     0.20
_exptl_crystal_size_mid     0.12
_exptl_crystal_size_min     0.09
_exptl_crystal_density_diffrn     1.415
_exptl_crystal_density_meas     ?
_exptl_crystal_density_method     'not measured'
_exptl_crystal_F_000     1008
_exptl_absorpt_coefficient_mu     0.328
_exptl_absorpt_correction_type     multi-scan
_exptl_absorpt_process_details     '(ABSCOR; Higashi, 1995)'
_exptl_absorpt_correction_T_min     0.9374
_exptl_absorpt_correction_T_max     0.9711
_exptl_special_details
;
;
_diffrn_ambient_temperature     293(2)
_diffrn_radiation_type     MoK\a
_diffrn_radiation_wavelength     0.71073
_diffrn_radiation_source     'Rotating Anode'
_diffrn_radiation_monochromator     graphite
_diffrn_measurement_device_type     'Rigaku R-AXIS RAPID IP area-detector'
_diffrn_measurement_method     '\w oscillation'
_diffrn_detector_area_resol_mean     ?
_diffrn_reflns_number     15836
_diffrn_reflns_av_R_equivalents     0.0287
_diffrn_reflns_av_sigmaI/netI     0.0257
_diffrn_reflns_theta_min     3.12
_diffrn_reflns_theta_max     25.01
_diffrn_reflns_theta_full     25.01
_diffrn_measured_fraction_theta_max     0.998
_diffrn_measured_fraction_theta_full     0.998
_diffrn_reflns_limit_h_min     -17
_diffrn_reflns_limit_h_max     17
_diffrn_reflns_limit_k_min     -5
_diffrn_reflns_limit_k_max     6
_diffrn_reflns_limit_l_min     -36
_diffrn_reflns_limit_l_max     36
_diffrn_standards_number     0
_diffrn_standards_interval_count     ?
_diffrn_standards_interval_time     ?
_diffrn_standards_decay_%     0
_refine_special_details
;
Refinement of <i>F</i>^2^ against ALL reflections. The weighted <i>R</i>-factor
<i>wR</i> and goodness of fit <i>S</i> are based on <i>F</i>^2^, conventional
<i>R</i>-factors <i>R</i> are based on <i>F</i>, with <i>F</i> set to zero for
negative <i>F</i>^2^. The threshold expression of <i>F</i>^2^ >
\s(<i>F</i>^2^) is used only for calculating <i>R</i>-factors(gt) <i>etc</i>.
and is not relevant to the choice of reflections for refinement.
<i>R</i>-factors based on <i>F</i>^2^ are statistically about twice as large
as those based on <i>F</i>, and <i>R</i>- factors based on ALL data will be
even larger.
;
_reflns_number_total     3949
_reflns_number_gt     2946
_reflns_threshold_expression     I>2\s(I)
_refine_ls_structure_factor_coef     Fsqd
_refine_ls_matrix_type     full
_refine_ls_R_factor_all     0.0566
_refine_ls_R_factor_gt     0.0348
_refine_ls_wR_factor_gt     0.0857
_refine_ls_wR_factor_ref     0.1099
_refine_ls_goodness_of_fit_ref     1.127
_refine_ls_restrained_S_all     1.127
_refine_ls_number_reflns     3949
_refine_ls_number_parameters     290
_refine_ls_number_restraints     1
_refine_ls_hydrogen_treatment     constr
_refine_ls_weighting_scheme     calc
_refine_ls_weighting_details
         'calc w=1/[\s^2^(Fo^2^)+(0.0541P)^2^+0.2974P] where P=(Fo^2^+2Fc^2^)/3'
_atom_sites_solution_hydrogens     geom
_atom_sites_solution_primary     direct
_atom_sites_solution_secondary     difmap
_refine_ls_shift/su_max     0.001
_refine_ls_shift/su_mean     0.000
_refine_diff_density_max     0.342
_refine_diff_density_min     -0.345
_refine_ls_extinction_method     'SHELXTL (Sheldrick, 2008)'
_refine_ls_extinction_coef     0.0035(6)
_refine_ls_extinction_expression
                                  'Fc^*^=kFc[1+0.001xFc^2^\l^3^/sin(2\q)]^-1/4^'
_refine_ls_abs_structure_details     'Flack (1983), 1304 Friedel pairs'
_refine_ls_abs_structure_Flack     0.47(8)
loop_
    _atom_type_symbol
    _atom_type_description
    _atom_type_scat_dispersion_real
    _atom_type_scat_dispersion_imag
    _atom_type_scat_source
    'C' 'C' 0.0033 0.0016
                         'International Tables Vol C Tables 4.2.6.8 and 6.1.1.4'
    'H' 'H' 0.0000 0.0000
                         'International Tables Vol C Tables 4.2.6.8 and 6.1.1.4'
    'N' 'N' 0.0061 0.0033
                         'International Tables Vol C Tables 4.2.6.8 and 6.1.1.4'
    'O' 'O' 0.0106 0.0060
                         'International Tables Vol C Tables 4.2.6.8 and 6.1.1.4'
    'Cl' 'Cl' 0.1484 0.1585
                         'International Tables Vol C Tables 4.2.6.8 and 6.1.1.4'
_computing_data_collection     'RAPID-AUTO (Rigaku, 2004)'
_computing_cell_refinement     'RAPID-AUTO (Rigaku, 2004)'
_computing_data_reduction     'RAPID-AUTO (Rigaku, 2004)'
_computing_structure_solution     'SHELXTL (Sheldrick, 2008)'
_computing_structure_refinement     'SHELXTL (Sheldrick, 2008)'
_computing_molecular_graphics     'SHELXTL (Sheldrick, 2008)'
_computing_publication_material     'SHELXTL (Sheldrick, 2008)'
loop_
    _atom_site_type_symbol
    _atom_site_label
    _atom_site_fract_x
    _atom_site_fract_y
    _atom_site_fract_z
    _atom_site_U_iso_or_equiv
    _atom_site_adp_type
    _atom_site_calc_flag
    _atom_site_refinement_flags
    _atom_site_occupancy
    _atom_site_disorder_assembly
    _atom_site_disorder_group
    Cl Cl1 0.80437(6) 0.77974(17) 0.26938(4) 0.0660(3) Uani d . 1 . .
    Cl Cl2 1.04831(6) 0.72284(17) 0.70767(4) 0.0658(3) Uani d . 1 . .
    O O1 0.5138(3) 0.4037(8) 0.51198(14) 0.1064(13) Uani d . 1 . .
    O O2 0.4074(2) 0.7028(7) 0.53628(11) 0.0873(10) Uani d . 1 . .
    O O3 0.86302(18) 0.1950(5) 0.67866(11) 0.0726(8) Uani d . 1 . .
    O O4 0.2640(2) 1.1064(7) 0.46419(14) 0.1001(12) Uani d . 1 . .
    O O5 0.1615(2) 0.7930(7) 0.43980(11) 0.0826(9) Uani d . 1 . .
    O O6 0.61927(18) 1.3095(5) 0.29844(12) 0.0725(8) Uani d . 1 . .
    N N1 0.8579(2) 0.6316(6) 0.67326(12) 0.0569(8) Uani d . 1 . .
    H H1A 0.8872 0.7749 0.6780 0.068 Uiso calc R 1 . .
    N N2 0.6139(2) 0.8733(6) 0.30282(13) 0.0567(9) Uani d . 1 . .
    H H2B 0.6428 0.7294 0.2980 0.068 Uiso calc R 1 . .
    C C1 0.4217(4) 0.4861(11) 0.5078(3) 0.086(2) Uani d . 1 . .
    H H1B 0.3799 0.3450 0.5154 0.103 Uiso calc R 1 . .
    H H1C 0.4093 0.5371 0.4779 0.103 Uiso calc R 1 . .
    C C2 0.6047(3) 0.9174(9) 0.60261(15) 0.0694(11) Uani d . 1 . .
    H H2A 0.6226 1.0428 0.6228 0.083 Uiso calc R 1 . .
    C C3 0.5145(3) 0.9204(10) 0.58685(18) 0.0766(12) Uani d . 1 . .
    H H3A 0.4720 1.0442 0.5964 0.092 Uiso calc R 1 . .
    C C4 0.4904(3) 0.7377(8) 0.55716(14) 0.0607(10) Uani d . 1 . .
    C C5 0.5532(3) 0.5584(11) 0.5434(2) 0.0649(13) Uani d . 1 . .
    C C6 0.6420(3) 0.5492(9) 0.5578(2) 0.0681(14) Uani d . 1 . .
    H H6A 0.6836 0.4258 0.5473 0.082 Uiso calc R 1 . .
    C C7 0.6685(2) 0.7335(7) 0.58913(13) 0.0558(9) Uani d . 1 . .
    C C8 0.7652(2) 0.7271(8) 0.60849(14) 0.0671(11) Uani d . 1 . .
    H H8A 0.8034 0.6082 0.5917 0.080 Uiso calc R 1 . .
    H H8B 0.7925 0.8996 0.6064 0.080 Uiso calc R 1 . .
    C C9 0.7648(3) 0.6432(7) 0.65481(14) 0.0605(10) Uani d . 1 . .
    H H9A 0.7277 0.7642 0.6717 0.073 Uiso calc R 1 . .
    H H9B 0.7363 0.4723 0.6569 0.073 Uiso calc R 1 . .
    C C10 0.8985(3) 0.4085(7) 0.68301(15) 0.0539(10) Uani d . 1 . .
    C C11 0.9951(2) 0.4136(7) 0.70259(15) 0.0613(10) Uani d . 1 . .
    H H11A 1.0348 0.3041 0.6848 0.074 Uiso calc R 1 . .
    H H11B 0.9920 0.3352 0.7313 0.074 Uiso calc R 1 . .
    C C12 0.1728(5) 1.0074(11) 0.4679(3) 0.088(2) Uani d . 1 . .
    H H12A 0.1611 0.9539 0.4977 0.105 Uiso calc R 1 . .
    H H12B 0.1285 1.1426 0.4603 0.105 Uiso calc R 1 . .
    C C13 0.3619(3) 0.5967(9) 0.37410(14) 0.0662(11) Uani d . 1 . .
    H H13A 0.3813 0.4735 0.3538 0.079 Uiso calc R 1 . .
    C C14 0.2717(3) 0.5835(10) 0.38929(18) 0.0748(12) Uani d . 1 . .
    H H14A 0.2307 0.4562 0.3795 0.090 Uiso calc R 1 . .
    C C15 0.2458(3) 0.7656(8) 0.41918(13) 0.0605(10) Uani d . 1 . .
    C C16 0.3067(3) 0.9502(10) 0.43397(19) 0.0592(12) Uani d . 1 . .
    C C17 0.3958(3) 0.9658(9) 0.4176(2) 0.0668(15) Uani d . 1 . .
    H H17A 0.4359 1.0969 0.4267 0.080 Uiso calc R 1 . .
    C C18 0.4239(3) 0.7821(7) 0.38744(12) 0.0560(9) Uani d . 1 . .
    C C19 0.5200(3) 0.7908(9) 0.36873(14) 0.0670(11) Uani d . 1 . .
    H H19A 0.5564 0.9174 0.3848 0.080 Uiso calc R 1 . .
    H H19B 0.5489 0.6214 0.3724 0.080 Uiso calc R 1 . .
    C C20 0.5208(2) 0.8615(7) 0.32136(14) 0.0602(10) Uani d . 1 . .
    H H20A 0.4848 0.7339 0.3053 0.072 Uiso calc R 1 . .
    H H20B 0.4912 1.0299 0.3177 0.072 Uiso calc R 1 . .
    C C21 0.6554(2) 1.0929(7) 0.29311(13) 0.0506(9) Uani d . 1 . .
    C C22 0.7510(3) 1.0888(7) 0.27470(15) 0.0627(10) Uani d . 1 . .
    H H22A 0.7901 1.1967 0.2930 0.075 Uiso calc R 1 . .
    H H22B 0.7491 1.1696 0.2461 0.075 Uiso calc R 1 . .
loop_
    _atom_site_aniso_label
    _atom_site_aniso_U_11
    _atom_site_aniso_U_22
    _atom_site_aniso_U_33
    _atom_site_aniso_U_12
    _atom_site_aniso_U_13
    _atom_site_aniso_U_23
    Cl1 0.0492(5) 0.0504(5) 0.0983(7) 0.0069(4) 0.0175(5) 0.0016(6)
    Cl2 0.0504(5) 0.0516(5) 0.0956(7) -0.0081(4) -0.0166(5) 0.0014(6)
    O1 0.076(2) 0.131(3) 0.112(3) 0.006(2) -0.031(2) -0.054(3)
    O2 0.0487(16) 0.124(3) 0.089(2) 0.0023(16) -0.0162(16) 0.001(2)
    O3 0.0640(17) 0.0391(13) 0.115(2) -0.0078(11) -0.0205(16) -0.0023(16)
    O4 0.075(2) 0.103(2) 0.122(3) -0.007(2) 0.037(2) -0.041(3)
    O5 0.0531(16) 0.107(2) 0.087(2) -0.0059(15) 0.0207(16) -0.0081(19)
    O6 0.0626(17) 0.0394(13) 0.115(2) 0.0078(11) 0.0219(16) -0.0040(16)
    N1 0.0437(16) 0.0416(16) 0.085(2) -0.0045(13) -0.0175(16) 0.0032(17)
    N2 0.0424(16) 0.0411(17) 0.087(3) 0.0053(13) 0.0127(16) -0.0041(17)
    C1 0.066(3) 0.122(5) 0.069(5) -0.019(3) -0.030(4) 0.005(3)
    C2 0.059(2) 0.075(3) 0.074(3) 0.006(2) -0.009(2) -0.012(3)
    C3 0.059(3) 0.090(3) 0.080(3) 0.026(2) -0.005(3) -0.013(3)
    C4 0.042(2) 0.081(3) 0.058(2) -0.0002(19) -0.0040(17) 0.007(2)
    C5 0.055(3) 0.072(2) 0.067(3) -0.007(2) -0.005(2) -0.010(3)
    C6 0.053(3) 0.078(3) 0.073(4) 0.009(2) -0.004(2) -0.010(3)
    C7 0.0438(18) 0.068(2) 0.056(2) -0.0028(17) -0.0025(17) 0.004(2)
    C8 0.042(2) 0.093(3) 0.067(3) -0.0042(18) -0.0033(17) -0.001(2)
    C9 0.040(2) 0.057(2) 0.085(3) -0.0035(15) -0.0128(17) 0.007(2)
    C10 0.052(2) 0.039(2) 0.071(3) -0.0008(17) 0.001(2) -0.001(2)
    C11 0.0459(19) 0.0435(19) 0.094(3) 0.0010(15) -0.016(2) 0.005(2)
    C12 0.072(4) 0.103(5) 0.087(6) 0.010(2) 0.007(4) 0.003(3)
    C13 0.061(3) 0.069(3) 0.068(3) -0.005(2) 0.013(2) -0.005(3)
    C14 0.065(3) 0.086(3) 0.074(3) -0.025(2) 0.012(2) -0.008(3)
    C15 0.046(2) 0.075(2) 0.061(3) 0.0012(19) 0.0091(17) 0.010(2)
    C16 0.053(3) 0.067(2) 0.058(3) 0.003(2) 0.009(2) -0.001(2)
    C17 0.057(3) 0.074(3) 0.070(4) -0.011(2) 0.012(3) -0.012(2)
    C18 0.049(2) 0.066(2) 0.054(2) 0.0020(17) 0.0007(18) 0.0051(19)
    C19 0.044(2) 0.088(3) 0.068(3) 0.001(2) 0.0021(17) -0.003(2)
    C20 0.040(2) 0.060(2) 0.080(3) 0.0049(16) 0.0119(17) 0.006(2)
    C21 0.0473(19) 0.038(2) 0.067(2) 0.0004(15) 0.0091(19) -0.002(2)
    C22 0.054(2) 0.0424(19) 0.092(3) 0.0005(16) 0.015(2) -0.003(2)
_geom_special_details
;
All e.s.d.'s (except the e.s.d. in the dihedral angle between two l.s. planes)
are estimated using the full covariance matrix. The cell e.s.d.'s are taken
into account individually in the estimation of e.s.d.'s in distances, angles
and torsion angles; correlations between e.s.d.'s in cell parameters are only
used when they are defined by crystal symmetry. An approximate (isotropic)
treatment of cell e.s.d.'s is used for estimating e.s.d.'s involving l.s.
planes.
;
loop_
    _geom_bond_atom_site_label_1
    _geom_bond_atom_site_label_2
    _geom_bond_site_symmetry_2
    _geom_bond_distance
    _geom_bond_publ_flag
    Cl1 C22 . 1.769(4) ?
    Cl2 C11 . 1.768(4) ?
    O1 C5 . 1.372(7) ?
    O1 C1 . 1.401(7) ?
    O2 C4 . 1.370(5) ?
    O2 C1 . 1.428(7) ?
    O3 C10 . 1.216(4) ?
    O4 C16 . 1.371(6) ?
    O4 C12 . 1.416(7) ?
    O5 C15 . 1.378(5) ?
    O5 C12 . 1.405(7) ?
    O6 C21 . 1.237(4) ?
    N1 C10 . 1.319(5) ?
    N1 C9 . 1.458(4) ?
    N1 H1A . 0.8600 ?
    N2 C21 . 1.309(5) ?
    N2 C20 . 1.459(4) ?
    N2 H2B . 0.8600 ?
    C1 H1B . 0.9700 ?
    C1 H1C . 0.9700 ?
    C2 C7 . 1.381(6) ?
    C2 C3 . 1.388(6) ?
    C2 H2A . 0.9300 ?
    C3 C4 . 1.352(7) ?
    C3 H3A . 0.9300 ?
    C4 C5 . 1.358(7) ?
    C5 C6 . 1.355(6) ?
    C6 C7 . 1.401(7) ?
    C6 H6A . 0.9300 ?
    C7 C8 . 1.517(5) ?
    C8 C9 . 1.485(6) ?
    C8 H8A . 0.9700 ?
    C8 H8B . 0.9700 ?
    C9 H9A . 0.9700 ?
    C9 H9B . 0.9700 ?
    C10 C11 . 1.518(5) ?
    C11 H11A . 0.9700 ?
    C11 H11B . 0.9700 ?
    C12 H12A . 0.9700 ?
    C12 H12B . 0.9700 ?
    C13 C18 . 1.367(6) ?
    C13 C14 . 1.384(6) ?
    C13 H13A . 0.9300 ?
    C14 C15 . 1.361(6) ?
    C14 H14A . 0.9300 ?
    C15 C16 . 1.368(6) ?
    C16 C17 . 1.383(6) ?
    C17 C18 . 1.381(6) ?
    C17 H17A . 0.9300 ?
    C18 C19 . 1.501(5) ?
    C19 C20 . 1.498(6) ?
    C19 H19A . 0.9700 ?
    C19 H19B . 0.9700 ?
    C20 H20A . 0.9700 ?
    C20 H20B . 0.9700 ?
    C21 C22 . 1.491(5) ?
    C22 H22A . 0.9700 ?
    C22 H22B . 0.9700 ?
loop_
    _geom_angle_atom_site_label_1
    _geom_angle_atom_site_label_2
    _geom_angle_atom_site_label_3
    _geom_angle_site_symmetry_1
    _geom_angle_site_symmetry_3
    _geom_angle
    _geom_angle_publ_flag
    C5 O1 C1 . . 106.5(4) ?
    C4 O2 C1 . . 105.1(4) ?
    C16 O4 C12 . . 105.2(4) ?
    C15 O5 C12 . . 105.0(4) ?
    C10 N1 C9 . . 122.2(3) ?
    C10 N1 H1A . . 118.9 ?
    C9 N1 H1A . . 118.9 ?
    C21 N2 C20 . . 123.0(3) ?
    C21 N2 H2B . . 118.5 ?
    C20 N2 H2B . . 118.5 ?
    O1 C1 O2 . . 108.4(5) ?
    O1 C1 H1B . . 110.0 ?
    O2 C1 H1B . . 110.0 ?
    O1 C1 H1C . . 110.0 ?
    O2 C1 H1C . . 110.0 ?
    H1B C1 H1C . . 108.4 ?
    C7 C2 C3 . . 121.8(4) ?
    C7 C2 H2A . . 119.1 ?
    C3 C2 H2A . . 119.1 ?
    C4 C3 C2 . . 117.9(4) ?
    C4 C3 H3A . . 121.0 ?
    C2 C3 H3A . . 121.0 ?
    C3 C4 C5 . . 120.4(4) ?
    C3 C4 O2 . . 129.1(4) ?
    C5 C4 O2 . . 110.5(4) ?
    C6 C5 C4 . . 123.6(5) ?
    C6 C5 O1 . . 126.9(5) ?
    C4 C5 O1 . . 109.4(4) ?
    C5 C6 C7 . . 117.2(5) ?
    C5 C6 H6A . . 121.4 ?
    C7 C6 H6A . . 121.4 ?
    C2 C7 C6 . . 119.0(4) ?
    C2 C7 C8 . . 120.7(4) ?
    C6 C7 C8 . . 120.3(4) ?
    C9 C8 C7 . . 112.2(3) ?
    C9 C8 H8A . . 109.2 ?
    C7 C8 H8A . . 109.2 ?
    C9 C8 H8B . . 109.2 ?
    C7 C8 H8B . . 109.2 ?
    H8A C8 H8B . . 107.9 ?
    N1 C9 C8 . . 112.4(3) ?
    N1 C9 H9A . . 109.1 ?
    C8 C9 H9A . . 109.1 ?
    N1 C9 H9B . . 109.1 ?
    C8 C9 H9B . . 109.1 ?
    H9A C9 H9B . . 107.9 ?
    O3 C10 N1 . . 124.7(4) ?
    O3 C10 C11 . . 116.4(3) ?
    N1 C10 C11 . . 118.9(3) ?
    C10 C11 Cl2 . . 116.7(3) ?
    C10 C11 H11A . . 108.1 ?
    Cl2 C11 H11A . . 108.1 ?
    C10 C11 H11B . . 108.1 ?
    Cl2 C11 H11B . . 108.1 ?
    H11A C11 H11B . . 107.3 ?
    O5 C12 O4 . . 109.8(6) ?
    O5 C12 H12A . . 109.7 ?
    O4 C12 H12A . . 109.7 ?
    O5 C12 H12B . . 109.7 ?
    O4 C12 H12B . . 109.7 ?
    H12A C12 H12B . . 108.2 ?
    C18 C13 C14 . . 123.2(4) ?
    C18 C13 H13A . . 118.4 ?
    C14 C13 H13A . . 118.4 ?
    C15 C14 C13 . . 116.8(4) ?
    C15 C14 H14A . . 121.6 ?
    C13 C14 H14A . . 121.6 ?
    C14 C15 C16 . . 121.4(4) ?
    C14 C15 O5 . . 128.4(4) ?
    C16 C15 O5 . . 110.1(4) ?
    C15 C16 O4 . . 109.9(4) ?
    C15 C16 C17 . . 121.1(5) ?
    O4 C16 C17 . . 129.0(5) ?
    C18 C17 C16 . . 118.5(4) ?
    C18 C17 H17A . . 120.8 ?
    C16 C17 H17A . . 120.8 ?
    C13 C18 C17 . . 118.9(4) ?
    C13 C18 C19 . . 120.7(4) ?
    C17 C18 C19 . . 120.4(4) ?
    C20 C19 C18 . . 112.7(3) ?
    C20 C19 H19A . . 109.0 ?
    C18 C19 H19A . . 109.0 ?
    C20 C19 H19B . . 109.0 ?
    C18 C19 H19B . . 109.0 ?
    H19A C19 H19B . . 107.8 ?
    N2 C20 C19 . . 113.3(3) ?
    N2 C20 H20A . . 108.9 ?
    C19 C20 H20A . . 108.9 ?
    N2 C20 H20B . . 108.9 ?
    C19 C20 H20B . . 108.9 ?
    H20A C20 H20B . . 107.7 ?
    O6 C21 N2 . . 123.3(3) ?
    O6 C21 C22 . . 116.9(3) ?
    N2 C21 C22 . . 119.8(3) ?
    C21 C22 Cl1 . . 116.8(3) ?
    C21 C22 H22A . . 108.1 ?
    Cl1 C22 H22A . . 108.1 ?
    C21 C22 H22B . . 108.1 ?
    Cl1 C22 H22B . . 108.1 ?
    H22A C22 H22B . . 107.3 ?
loop_
    _geom_torsion_atom_site_label_1
    _geom_torsion_atom_site_label_2
    _geom_torsion_atom_site_label_3
    _geom_torsion_atom_site_label_4
    _geom_torsion_site_symmetry_1
    _geom_torsion_site_symmetry_2
    _geom_torsion_site_symmetry_3
    _geom_torsion_site_symmetry_4
    _geom_torsion
    _geom_torsion_publ_flag
    C5 O1 C1 O2 . . . . 2.5(7) ?
    C4 O2 C1 O1 . . . . -1.5(6) ?
    C7 C2 C3 C4 . . . . -0.7(8) ?
    C2 C3 C4 C5 . . . . -0.2(8) ?
    C2 C3 C4 O2 . . . . -178.6(4) ?
    C1 O2 C4 C3 . . . . 178.5(6) ?
    C1 O2 C4 C5 . . . . -0.1(5) ?
    C3 C4 C5 C6 . . . . -0.2(9) ?
    O2 C4 C5 C6 . . . . 178.5(5) ?
    C3 C4 C5 O1 . . . . -177.1(5) ?
    O2 C4 C5 O1 . . . . 1.6(6) ?
    C1 O1 C5 C6 . . . . -179.3(6) ?
    C1 O1 C5 C4 . . . . -2.5(7) ?
    C4 C5 C6 C7 . . . . 1.3(9) ?
    O1 C5 C6 C7 . . . . 177.6(6) ?
    C3 C2 C7 C6 . . . . 1.7(7) ?
    C3 C2 C7 C8 . . . . -177.1(5) ?
    C5 C6 C7 C2 . . . . -2.0(8) ?
    C5 C6 C7 C8 . . . . 176.9(5) ?
    C2 C7 C8 C9 . . . . 69.1(5) ?
    C6 C7 C8 C9 . . . . -109.7(5) ?
    C10 N1 C9 C8 . . . . -109.7(5) ?
    C7 C8 C9 N1 . . . . 178.8(3) ?
    C9 N1 C10 O3 . . . . -1.6(6) ?
    C9 N1 C10 C11 . . . . -179.3(4) ?
    O3 C10 C11 Cl2 . . . . 178.4(3) ?
    N1 C10 C11 Cl2 . . . . -3.7(6) ?
    C15 O5 C12 O4 . . . . -0.5(7) ?
    C16 O4 C12 O5 . . . . 0.0(7) ?
    C18 C13 C14 C15 . . . . -0.5(7) ?
    C13 C14 C15 C16 . . . . -1.0(7) ?
    C13 C14 C15 O5 . . . . -178.8(4) ?
    C12 O5 C15 C14 . . . . 178.8(6) ?
    C12 O5 C15 C16 . . . . 0.8(5) ?
    C14 C15 C16 O4 . . . . -179.0(5) ?
    O5 C15 C16 O4 . . . . -0.9(6) ?
    C14 C15 C16 C17 . . . . 2.9(8) ?
    O5 C15 C16 C17 . . . . -178.9(5) ?
    C12 O4 C16 C15 . . . . 0.5(7) ?
    C12 O4 C16 C17 . . . . 178.4(6) ?
    C15 C16 C17 C18 . . . . -3.2(9) ?
    O4 C16 C17 C18 . . . . 179.1(5) ?
    C14 C13 C18 C17 . . . . 0.1(7) ?
    C14 C13 C18 C19 . . . . -178.2(4) ?
    C16 C17 C18 C13 . . . . 1.7(8) ?
    C16 C17 C18 C19 . . . . 180.0(5) ?
    C13 C18 C19 C20 . . . . 66.7(5) ?
    C17 C18 C19 C20 . . . . -111.5(5) ?
    C21 N2 C20 C19 . . . . -106.4(5) ?
    C18 C19 C20 N2 . . . . 179.4(3) ?
    C20 N2 C21 O6 . . . . -0.6(6) ?
    C20 N2 C21 C22 . . . . 179.3(4) ?
    O6 C21 C22 Cl1 . . . . 177.3(3) ?
    N2 C21 C22 Cl1 . . . . -2.6(5) ?
loop_
    _geom_hbond_atom_site_label_D
    _geom_hbond_atom_site_label_H
    _geom_hbond_atom_site_label_A
    _geom_hbond_site_symmetry_A
    _geom_hbond_distance_DH
    _geom_hbond_distance_HA
    _geom_hbond_distance_DA
    _geom_hbond_angle_DHA
    N1 H1A O3 1_565 0.86 2.18 2.894(4) 140.0
    N2 H2B O6 1_545 0.86 2.18 2.894(4) 140.4
data_global
_journal_date_recd_electronic     2008-05-06
_journal_date_accepted     2008-05-12
_journal_name_full     'Acta Crystallographica, Section E'
_journal_year     2008
_journal_volume     64
_journal_issue      6
_journal_page_first     o1118
_journal_page_last     o1118
_journal_paper_category     QO
_journal_coeditor_code     CV2412
_publ_contact_author_name     'Hui-Chao Dong'
_publ_contact_author_address
;
Henan Provincial Key Laboratory of Surface & Interface Science,
Zhengzhou University of Lihgt Industry,
Zhengzhou  450002
People's Republic of China
;
_publ_contact_author_email     donghuichao6503@yahoo.cn
_publ_contact_author_fax     '+86-371-63556243'
_publ_contact_author_phone     '+86-371-63556243'
_publ_section_title
;
<i>N</i>-[2-(1,3-Benzodioxol-5-yl)ethyl]-2-chloroacetamide
;
loop_
    _publ_author_name
    _publ_author_footnote
    _publ_author_address
    'Hui-Chao Dong' .
;
Henan Provincial Key Laboratory of Surface & Interface Science,
Zhengzhou University of Light Industry,
Zhengzhou 450002
People's Republic of China
;
