# Supplementary material for: N-[2-(1,3-Benzodioxol-5-yl)eth­yl]-2-chloro­acetamide
Source: Acta Crystallogr Sect E Struct Rep Online. 2008 May 21;64(Pt 6):o1118. doi: 10.1107/S1600536808014232 (PMC2961617; doi:10.1107/S1600536808014232)
Supplement: Supplementary file 2 [file e-64-o1118-Isup2.hkl]

# 
# h,k,l, Fc-squared, Fo-squared, sigma(Fo-squared) and status flag 
# 
data_I
_shelx_title ' 80402 in Pca2(1)' 
_shelx_refln_list_code          4 
_shelx_F_calc_maximum      247.12 
_exptl_crystal_F_000      1008.00 
_reflns_d_resolution_high  0.8407 
 
loop_ 
 _symmetry_equiv_pos_as_xyz 
 'x, y, z' 
 '-x, -y, z+1/2' 
 'x+1/2, -y, z' 
 '-x+1/2, y, z+1/2' 
 
_cell_length_a    14.4293 
_cell_length_b     5.1258 
_cell_length_c    30.6789 
_cell_angle_alpha  90.000 
_cell_angle_beta   90.000 
_cell_angle_gamma  90.000 
 
_shelx_F_squared_multiplier     1.000 
 
loop_ 
 _refln_index_h 
 _refln_index_k 
 _refln_index_l 
 _refln_F_squared_calc 
 _refln_F_squared_meas 
 _refln_F_squared_sigma 
 _refln_observed_status 
   0   0 -36        1.31       -1.94      8.72 o 
   2   0 -36       27.78       43.95     15.22 o 
   0   1 -36       23.10       24.03      6.30 o 
   2   0 -35        4.52        4.21      6.56 o 
   4   0 -35       20.38       28.59      7.42 o 
   1   1 -35        1.69       -1.77      3.73 o 
   2   1 -35        4.12        7.99      4.80 o 
   3   1 -35       29.70       39.88      5.62 o 
   0   0 -34      177.53      204.53     15.08 o 
   2   0 -34        0.43       -0.93      7.96 o 
   4   0 -34        3.49        1.74      5.43 o 
   6   0 -34       97.91      102.16      9.82 o 
   0   1 -34        5.84        2.04      6.05 o 
   1   1 -34        3.74        6.23      3.86 o 
   2   1 -34        0.67       -1.06      2.36 o 
   3   1 -34       24.99       25.25      3.98 o 
   4   1 -34        6.00       10.50      4.44 o 
   5   1 -34       45.35       56.77      5.48 o 
   0   2 -34       35.36       40.26     14.39 o 
   1   2 -34        3.67       12.77      9.57 o 
   2   2 -34        6.38       12.47     11.69 o 
   2   0 -33       12.15       14.37      7.50 o 
   4   0 -33       69.17       45.85      8.76 o 
   6   0 -33       23.41       25.13      8.64 o 
   1   1 -33        2.03        9.37      5.04 o 
   2   1 -33        2.49        6.58      3.95 o 
   3   1 -33       14.51       15.77      4.10 o 
   4   1 -33        3.69        2.01      4.71 o 
   5   1 -33       57.61       68.65      6.57 o 
   6   1 -33        3.93        3.82      3.98 o 
   1   2 -33        3.07        2.03      4.41 o 
   2   2 -33       17.40       19.64      6.62 o 
   3   2 -33       10.81       14.44      6.48 o 
   4   2 -33        1.80        2.49      7.34 o 
   0   0 -32       93.96       76.24     16.05 o 
   2   0 -32        3.75       -0.74      5.97 o 
   4   0 -32       25.89       19.51      6.39 o 
   6   0 -32      138.89      148.66     17.85 o 
   8   0 -32        0.47       -4.04      7.87 o 
   0   1 -32        2.94        4.96      5.85 o 
   1   1 -32       23.37       20.27      4.37 o 
   2   1 -32        0.22       -4.01      3.58 o 
   3   1 -32       10.16        9.46      3.64 o 
   4   1 -32       38.65       33.16      5.67 o 
   5   1 -32       29.44       32.49      4.79 o 
   6   1 -32        8.55        7.89      3.93 o 
   7   1 -32        0.13        2.76      3.27 o 
   0   2 -32       72.27       90.91      4.84 o 
   1   2 -32        0.23        2.77      2.79 o 
   2   2 -32       35.80       22.48      6.44 o 
   3   2 -32       15.81       11.44     10.12 o 
   4   2 -32        1.68        5.71      4.74 o 
   5   2 -32        5.39       -0.98      5.07 o 
   6   2 -32       27.54       17.35      6.97 o 
   2   0 -31        5.93        2.97      5.30 o 
   4   0 -31        0.22        1.09      4.36 o 
   6   0 -31      187.09      201.02     10.74 o 
   8   0 -31       36.05       39.73     11.41 o 
   1   1 -31       26.29       22.93      3.87 o 
   2   1 -31        5.74        9.90      3.62 o 
   3   1 -31       16.17       13.21      3.88 o 
   4   1 -31       23.13       15.45      4.28 o 
   5   1 -31        1.37        1.49      3.05 o 
   6   1 -31       16.13       13.40      4.55 o 
   7   1 -31       12.95        9.48      5.08 o 
   8   1 -31        0.22        5.02      3.44 o 
   1   2 -31        8.58        1.46      2.28 o 
   2   2 -31        6.42        5.29      1.29 o 
   3   2 -31       10.65       11.96      4.68 o 
   4   2 -31        1.79        1.94      4.38 o 
   5   2 -31        0.46       -0.55      4.67 o 
   6   2 -31        8.26       17.10      6.28 o 
   7   2 -31        1.01       -9.21      9.41 o 
   1   3 -31        4.16      -14.53     18.40 o 
   2   3 -31        3.34        7.19     12.04 o 
   3   3 -31       47.89       65.66     14.34 o 
   0   0 -30       96.19      124.95     12.04 o 
   2   0 -30       24.98       39.94      7.04 o 
   4   0 -30       26.44       28.53      6.56 o 
   6   0 -30       22.79       23.50      7.77 o 
   8   0 -30       64.26       52.52     10.06 o 
   0   1 -30       56.80       48.15      5.98 o 
   1   1 -30       24.22       28.35      4.06 o 
   2   1 -30       97.91       96.01      5.29 o 
   3   1 -30       15.22       10.60      3.71 o 
   4   1 -30        0.67        4.98      3.70 o 
   5   1 -30        9.70       12.48      4.28 o 
   6   1 -30        0.22        1.38      2.45 o 
   7   1 -30       18.68       15.52      3.84 o 
   8   1 -30        4.45        5.09      4.01 o 
   9   1 -30       14.47       16.92      4.70 o 
   0   2 -30        4.22        7.53      3.79 o 
   1   2 -30       12.94        7.21      2.82 o 
   2   2 -30        8.93        3.50      2.27 o 
   3   2 -30       14.77        6.68      3.42 o 
   4   2 -30        4.89        3.22      4.34 o 
   5   2 -30        8.54        7.79      6.73 o 
   6   2 -30        3.54        2.20      5.47 o 
   7   2 -30        4.14        0.13      5.49 o 
   1   3 -30        2.84       17.02     14.25 o 
   2   3 -30        0.50       -2.48      9.97 o 
   3   3 -30       42.15       63.55     14.12 o 
   4   3 -30        3.63       -6.75     11.67 o 
   2   0 -29       35.99       46.76      6.89 o 
   4   0 -29      166.06      204.50      9.61 o 
   6   0 -29        3.27        4.18      5.24 o 
   8   0 -29       24.88       23.20     10.07 o 
  10   0 -29        5.41        4.61      7.94 o 
   1   1 -29       67.09       73.92      4.95 o 
   2   1 -29       43.72       40.60      6.29 o 
   3   1 -29        7.99        6.43      4.08 o 
   4   1 -29        4.14        6.55      3.21 o 
   5   1 -29       92.79       99.38      5.21 o 
   6   1 -29       57.95       56.02      5.16 o 
   7   1 -29       12.12       11.67      3.86 o 
   8   1 -29       11.32       12.00      4.71 o 
   9   1 -29       16.73       13.42      4.42 o 
  10   1 -29        6.68        7.32      4.18 o 
   1   2 -29        8.63        2.70      1.46 o 
   2   2 -29        2.21        0.83      1.21 o 
   3   2 -29        7.33        4.38      2.37 o 
   4   2 -29       51.88       68.96      6.90 o 
   5   2 -29       11.13        9.15      6.35 o 
   6   2 -29       73.44       84.88     15.91 o 
   7   2 -29        6.08       14.48      9.45 o 
   8   2 -29       21.16        4.54      8.90 o 
   1   3 -29       18.22       17.30     15.91 o 
   2   3 -29        0.39       -4.97      7.84 o 
   3   3 -29       41.62       29.75     28.09 o 
   4   3 -29        9.03       -6.19     10.87 o 
   5   3 -29        4.05        7.66      6.44 o 
   6   3 -29        0.26        4.99      8.35 o 
   0   0 -28        9.11        9.82      6.92 o 
   2   0 -28        8.88       15.01      5.77 o 
   4   0 -28       13.56       11.64      6.54 o 
   6   0 -28      237.16      246.19     10.55 o 
   8   0 -28       18.00        7.24      7.67 o 
  10   0 -28       46.23       36.66      8.78 o 
   0   1 -28       12.57       12.94      6.02 o 
   1   1 -28       59.23       65.29      7.59 o 
   2   1 -28       19.26       25.71      5.32 o 
   3   1 -28       12.22       12.29      3.69 o 
   4   1 -28        1.00        1.70      2.55 o 
   5   1 -28      356.58      366.05      7.68 o 
   6   1 -28      127.71      145.72      7.82 o 
   7   1 -28       19.29       27.70      4.58 o 
   8   1 -28        5.76        5.10      3.83 o 
   9   1 -28       43.10       35.26      5.75 o 
  10   1 -28        5.30        6.16      4.22 o 
   0   2 -28      132.29      127.58     29.06 o 
   1   2 -28        6.40        3.67      1.51 o 
   2   2 -28       52.56       46.36      3.42 o 
   3   2 -28        8.43        8.77      4.02 o 
   4   2 -28       25.92       15.05      5.30 o 
   5   2 -28       28.75       24.68      4.12 o 
   6   2 -28       43.16       43.08      2.62 o 
   7   2 -28       25.52       23.38      7.69 o 
   8   2 -28       91.07       85.76     36.94 o 
   9   2 -28        0.78       -4.75      5.35 o 
   1   3 -28       21.07        3.60     15.91 o 
   2   3 -28       37.71       35.96     12.78 o 
   3   3 -28       22.87       52.02     26.15 o 
   4   3 -28        2.23        3.63      8.44 o 
   5   3 -28        1.08        3.72      5.67 o 
   6   3 -28        0.57        0.00      5.07 o 
   7   3 -28       21.36       25.45      8.02 o 
   2   0 -27      517.86      523.22     18.64 o 
   4   0 -27       56.52       72.63      7.33 o 
   6   0 -27       33.03       30.16      6.63 o 
   8   0 -27       69.93       64.16      9.28 o 
  10   0 -27       11.34       13.55      8.10 o 
   1   1 -27       60.04       55.14      5.59 o 
   2   1 -27        0.02       -1.44      2.07 o 
   3   1 -27        0.45       -0.84      3.32 o 
   4   1 -27        0.78       -1.63      3.22 o 
   5   1 -27      312.21      325.18      7.96 o 
   6   1 -27        0.06        3.54      3.53 o 
   7   1 -27       92.46      105.62      6.10 o 
   8   1 -27       12.93        9.84      4.56 o 
   9   1 -27       26.13       29.14      5.80 o 
  10   1 -27        2.04        4.28      3.75 o 
  11   1 -27        6.82        4.91      3.80 o 
   1   2 -27        8.02        3.70      3.27 o 
   2   2 -27      105.80       91.10      4.08 o 
   3   2 -27       26.72       28.44      4.62 o 
   4   2 -27      119.30      129.64      9.31 o 
   5   2 -27       68.09       61.26      2.37 o 
   6   2 -27       21.71       15.15      2.02 o 
   7   2 -27       24.18       24.41      4.29 o 
   8   2 -27       32.09       20.46      5.04 o 
   9   2 -27       10.11        6.85      6.61 o 
  10   2 -27       35.44       28.72      7.44 o 
   1   3 -27       24.95       40.26     16.05 o 
   2   3 -27        0.91      -26.29     21.45 o 
   3   3 -27       30.04       35.17     13.92 o 
   4   3 -27       12.94       16.55      8.99 o 
   5   3 -27       12.06       13.41      6.44 o 
   6   3 -27       32.91       38.86      8.37 o 
   7   3 -27        8.63       12.12      9.27 o 
   1   4 -27        8.34       15.91     15.22 o 
   2   4 -27        7.51       -2.60     12.41 o 
   0   0 -26       91.86       95.34     15.22 o 
   2   0 -26      479.10      518.82     14.85 o 
   4   0 -26      301.11      310.77     10.31 o 
   6   0 -26      665.55      674.25     14.67 o 
   8   0 -26      202.19      224.48     10.71 o 
  10   0 -26       46.88       54.63      7.74 o 
  12   0 -26       23.28       28.87      7.03 o 
   0   1 -26        7.98        8.52      5.58 o 
   1   1 -26       56.18       59.91      5.71 o 
   2   1 -26       55.65       61.27      4.56 o 
   3   1 -26       16.39        8.57      3.85 o 
   4   1 -26       18.01       16.87      3.52 o 
   5   1 -26      132.81      124.27      6.14 o 
   6   1 -26       19.47       21.62      3.87 o 
   7   1 -26      131.54      149.65      5.95 o 
   8   1 -26        6.21        8.62      3.61 o 
   9   1 -26        1.52        3.73      3.91 o 
  10   1 -26        0.38        0.84      3.00 o 
  11   1 -26       19.63       15.62      4.62 o 
   0   2 -26       35.16       22.41     13.84 o 
   1   2 -26       57.98       48.55      3.58 o 
   2   2 -26      203.58      230.06      8.37 o 
   3   2 -26       23.47       23.32      4.52 o 
   4   2 -26      117.34      105.72      9.59 o 
   5   2 -26      146.56      159.67     10.35 o 
   6   2 -26       25.39       19.46      1.80 o 
   7   2 -26       61.56       66.84      4.93 o 
   8   2 -26       20.60       13.35      4.17 o 
   9   2 -26        7.89        7.50      3.15 o 
  10   2 -26       39.20       28.53     11.52 o 
   0   3 -26       15.14       17.57     15.08 o 
   1   3 -26       17.65       26.15     13.84 o 
   2   3 -26        5.84        3.46      2.21 o 
   3   3 -26       40.57       25.30     12.19 o 
   4   3 -26        3.95       -1.78      3.14 o 
   5   3 -26       10.19        7.35      6.70 o 
   6   3 -26        3.06       14.61      6.14 o 
   7   3 -26       21.04       35.96     17.23 o 
   8   3 -26       18.59       14.94      6.89 o 
   0   4 -26       10.18      -26.57     17.99 o 
   3   4 -26        3.73       -1.66     15.08 o 
   4   4 -26       50.49        0.69     13.28 o 
   2   0 -25       17.58       16.41      6.33 o 
   4   0 -25      119.30      142.44      9.09 o 
   6   0 -25       18.31       13.28      6.66 o 
   8   0 -25      148.42      161.46      9.61 o 
  10   0 -25       13.90       12.18      6.08 o 
  12   0 -25       34.33       35.50      7.66 o 
   1   1 -25       91.70       96.67      6.22 o 
   2   1 -25       17.89       16.80      4.66 o 
   3   1 -25       23.43       17.11      3.59 o 
   4   1 -25       65.90       69.91      5.16 o 
   5   1 -25       25.93       29.77      3.50 o 
   6   1 -25       24.33       17.77      4.48 o 
   7   1 -25       16.56       18.29      4.61 o 
   8   1 -25       15.68       17.28      4.24 o 
   9   1 -25       32.61       33.28      5.63 o 
  10   1 -25        0.14        0.06      3.47 o 
  11   1 -25       30.87       27.56      4.73 o 
  12   1 -25        7.72       10.63      4.25 o 
   1   2 -25       56.29       55.00      2.21 o 
   2   2 -25        5.88        3.82      1.24 o 
   3   2 -25        6.00        1.55      7.17 o 
   4   2 -25       37.30       48.90      8.25 o 
   5   2 -25       85.46       81.19      2.92 o 
   6   2 -25       33.55       33.79      3.00 o 
   7   2 -25       44.01       35.92      5.27 o 
   8   2 -25        6.11        3.63      2.18 o 
   9   2 -25       15.96        6.84      3.34 o 
  10   2 -25        2.16       -0.45      2.16 o 
  11   2 -25        0.19        1.67      2.65 o 
   1   3 -25       29.97       48.01     17.57 o 
   2   3 -25       48.50       42.21      3.40 o 
   3   3 -25       41.50       19.29     13.42 o 
   4   3 -25        3.61        6.11      3.84 o 
   5   3 -25       71.61       65.53     23.31 o 
   6   3 -25       50.34       60.71     11.21 o 
   7   3 -25       12.46       13.40     11.90 o 
   8   3 -25       11.28       21.38      7.91 o 
   9   3 -25       13.31        7.41      6.51 o 
   3   4 -25       22.62       14.38     12.52 o 
   4   4 -25        7.55        3.04     13.97 o 
   5   4 -25       27.26       12.76     11.68 o 
   0   0 -24     1075.06     1205.79     26.88 o 
   2   0 -24      531.05      579.76     14.57 o 
   4   0 -24      215.21      217.77      7.82 o 
   6   0 -24       74.93       88.41      8.35 o 
   8   0 -24       11.47        2.16      4.42 o 
  10   0 -24      317.58      329.04     10.11 o 
  12   0 -24       15.23       12.54      7.68 o 
   0   1 -24       46.94       50.34      5.30 o 
   1   1 -24      152.05      157.91      7.89 o 
   2   1 -24       40.12       35.67      5.06 o 
   3   1 -24        2.94        2.72      3.16 o 
   4   1 -24        0.37        0.72      2.19 o 
   5   1 -24      147.91      162.48      7.89 o 
   6   1 -24        0.36       -1.48      2.64 o 
   7   1 -24        7.40        5.20      3.85 o 
   8   1 -24       56.96       47.39      4.47 o 
   9   1 -24       86.15       93.23      6.15 o 
  10   1 -24        8.30        8.72      3.69 o 
  11   1 -24       27.29       14.92      5.11 o 
  12   1 -24        7.02        4.84      4.32 o 
   0   2 -24       17.25       13.56     11.62 o 
   1   2 -24       11.50       10.47      1.55 o 
   2   2 -24        8.10       10.74      3.27 o 
   3   2 -24       48.20       39.92      6.87 o 
   4   2 -24        0.95        2.75      5.37 o 
   5   2 -24       54.44       53.89      3.47 o 
   6   2 -24       83.92       86.72      3.67 o 
   7   2 -24       62.42       53.40      3.10 o 
   8   2 -24       12.66       10.68      3.27 o 
   9   2 -24       26.91       17.14      3.78 o 
  10   2 -24       44.98       23.08      8.65 o 
  11   2 -24       18.93        8.95      3.79 o 
   2   3 -24        1.36        1.24      2.39 o 
   3   3 -24       30.06       21.67      5.53 o 
   4   3 -24       62.30       61.68      7.94 o 
   5   3 -24      227.45      216.76      9.02 o 
   6   3 -24       73.70       78.41     12.27 o 
   7   3 -24       14.75        1.82      6.58 o 
   8   3 -24        5.09       -0.18      4.63 o 
   9   3 -24       43.16       30.39     14.15 o 
   1   4 -24        2.20        2.63     13.84 o 
   2   4 -24       32.97       63.92     17.99 o 
   3   4 -24       77.56       16.56     14.60 o 
   4   4 -24       18.77       -2.49     15.08 o 
   5   4 -24       14.91       -0.06     10.97 o 
   6   4 -24       33.65        1.32      8.51 o 
   2   0 -23       85.82       80.37      6.64 o 
   4   0 -23      549.23      608.20     12.03 o 
   6   0 -23     1613.57     1738.39     23.51 o 
   8   0 -23        2.62        4.41      4.41 o 
  10   0 -23       27.77       27.50      6.35 o 
  12   0 -23       77.23       90.53     12.16 o 
   1   1 -23      342.36      317.27      9.13 o 
   2   1 -23       46.35       43.80      4.00 o 
   3   1 -23      105.26      106.46      5.45 o 
   4   1 -23       21.29       16.55      4.23 o 
   5   1 -23      137.24      139.23      4.43 o 
   6   1 -23        3.57        3.56      3.17 o 
   7   1 -23       43.23       46.06      4.30 o 
   8   1 -23       48.35       54.51      4.53 o 
   9   1 -23       76.53       82.66      5.84 o 
  10   1 -23       50.07       43.08      4.72 o 
  11   1 -23        3.08        1.05      3.52 o 
  12   1 -23        0.76       -0.96      3.10 o 
  13   1 -23       45.69       38.15     10.73 o 
   1   2 -23        0.35        1.49      1.47 o 
   2   2 -23        6.73        6.51      3.00 o 
   3   2 -23       27.14       25.04      5.83 o 
   4   2 -23       86.11      100.04      6.51 o 
   5   2 -23       80.05       77.59      1.95 o 
   6   2 -23       34.76       37.13      2.26 o 
   7   2 -23       35.50       34.36      2.71 o 
   8   2 -23      232.68      247.53      7.60 o 
   9   2 -23        5.71        3.61      3.03 o 
  10   2 -23       10.36        5.31      2.99 o 
  11   2 -23       58.81       30.98      8.56 o 
  12   2 -23       39.36       38.75     10.17 o 
   1   3 -23      106.46      105.72     19.37 o 
   2   3 -23        1.26       -1.92      3.42 o 
   3   3 -23      160.07      180.95     16.33 o 
   4   3 -23       17.85       16.66      6.67 o 
   5   3 -23      282.63      298.35     10.09 o 
   6   3 -23       24.98       26.04      9.05 o 
   7   3 -23        1.71        1.24      8.07 o 
   8   3 -23        1.49        5.61      4.68 o 
   9   3 -23       68.47       54.68     25.84 o 
  10   3 -23        1.49        3.44      7.79 o 
   1   4 -23        1.02      -26.15     17.43 o 
   2   4 -23       32.55       30.16     11.90 o 
   3   4 -23      129.82        0.97     11.62 o 
   4   4 -23       65.90       54.01     41.23 o 
   5   4 -23        1.35       -0.83     10.44 o 
   6   4 -23        0.71       -7.38      8.88 o 
   7   4 -23        2.52        0.93      7.50 o 
   0   0 -22      181.97      185.44     15.64 o 
   2   0 -22        3.97        3.14      3.96 o 
   4   0 -22      230.50      208.46      7.31 o 
   6   0 -22      232.38      227.89      8.49 o 
   8   0 -22      312.44      341.07      8.76 o 
  10   0 -22       82.16      104.05      7.98 o 
  12   0 -22      155.95      162.76     11.74 o 
   0   1 -22        2.04       -0.02      2.65 o 
   1   1 -22      331.43      333.34      7.25 o 
   2   1 -22       30.12       31.87      4.20 o 
   3   1 -22      228.75      236.43      5.41 o 
   4   1 -22      255.23      257.12      5.91 o 
   5   1 -22       61.82       52.70      3.76 o 
   6   1 -22       45.80       44.40      3.95 o 
   7   1 -22      742.44      797.70     10.56 o 
   8   1 -22      190.89      184.79      5.40 o 
   9   1 -22       17.50       20.28      3.65 o 
  10   1 -22        4.88        1.80      3.88 o 
  11   1 -22        5.89        4.40      4.61 o 
  12   1 -22        1.10        0.83      3.95 o 
  13   1 -22       12.53        9.36      5.46 o 
   1   2 -22       14.06       10.00      1.16 o 
   2   2 -22      452.30      467.48     14.97 o 
   3   2 -22       30.92       27.35      5.98 o 
   4   2 -22      264.05      286.05      8.73 o 
   5   2 -22       21.66       19.50      2.24 o 
   6   2 -22      364.22      410.81     10.24 o 
   7   2 -22       27.50       32.13      3.09 o 
   8   2 -22       29.42       37.83      3.91 o 
   9   2 -22       14.87       13.01      3.16 o 
  10   2 -22      145.66      156.33     15.70 o 
  11   2 -22        7.68        3.34      4.08 o 
  12   2 -22       19.11       12.88      5.97 o 
   0   3 -22      192.98      244.67     22.70 o 
   1   3 -22       58.70       56.45     16.47 o 
   2   3 -22       17.17       12.15      2.56 o 
   3   3 -22      201.57      205.31      8.68 o 
   4   3 -22       77.76       84.06      8.34 o 
   5   3 -22       32.77       27.41      8.12 o 
   6   3 -22        1.11       10.57      6.48 o 
   7   3 -22        9.43       11.43      8.85 o 
   8   3 -22        4.87       11.06      6.86 o 
   9   3 -22       66.16       18.29     12.73 o 
  10   3 -22       19.17        2.43      7.21 o 
   1   4 -22        8.37       22.41     15.22 o 
   2   4 -22       42.73       39.75     12.90 o 
   3   4 -22       61.19        3.60     11.62 o 
   4   4 -22       12.52        6.53     12.96 o 
   5   4 -22       31.27       11.68     11.90 o 
   6   4 -22       20.26       -0.49     11.24 o 
   7   4 -22        1.33       13.20     17.09 o 
   2   0 -21       59.94       54.51      6.76 o 
   4   0 -21      803.29      847.68     12.56 o 
   6   0 -21      142.92      140.22      7.44 o 
   8   0 -21       36.02       54.46      5.84 o 
  10   0 -21        7.51        2.22      5.10 o 
  12   0 -21       16.60       10.52      6.98 o 
  14   0 -21       14.87       19.55      7.88 o 
   1   1 -21      346.20      356.43      7.54 o 
   2   1 -21       44.90       43.80      4.53 o 
   3   1 -21      175.33      177.80      4.82 o 
   4   1 -21       16.08       15.93      3.16 o 
   5   1 -21       19.55       15.42      3.37 o 
   6   1 -21       16.98       14.79      2.98 o 
   7   1 -21     1185.81     1264.06     13.42 o 
   8   1 -21      107.70      115.41      4.78 o 
   9   1 -21       31.33       37.73      4.38 o 
  10   1 -21       15.92       15.19      4.24 o 
  11   1 -21       26.46       26.66      5.04 o 
  12   1 -21       16.13       12.32      4.31 o 
  13   1 -21       15.67       17.25      5.83 o 
   1   2 -21       35.69       33.98      1.86 o 
   2   2 -21       27.04       31.25      4.94 o 
   3   2 -21      122.72      122.70      9.76 o 
   4   2 -21     1064.38     1094.74     17.01 o 
   5   2 -21        9.31        8.88      1.23 o 
   6   2 -21      189.04      198.27      4.78 o 
   7   2 -21       97.59       94.81      4.09 o 
   8   2 -21        3.38        2.44      2.76 o 
   9   2 -21        8.21        6.60      2.88 o 
  10   2 -21       68.09       64.69      5.61 o 
  11   2 -21        2.48       -2.01      3.40 o 
  12   2 -21       45.99       28.91      9.94 o 
   1   3 -21       65.94       70.19     11.53 o 
   2   3 -21        8.71       15.63     11.90 o 
   3   3 -21      168.59      185.75      6.44 o 
   4   3 -21       80.42       85.18      6.46 o 
   5   3 -21       14.08       13.61      5.26 o 
   6   3 -21       31.95       16.12      6.57 o 
   7   3 -21        6.12        4.61      6.38 o 
   8   3 -21        1.65        1.31      7.92 o 
   9   3 -21      109.36       39.01     19.87 o 
  10   3 -21       93.47       64.11     29.78 o 
  11   3 -21        9.58        4.57      7.29 o 
   1   4 -21       17.13       18.54     14.39 o 
   2   4 -21       10.37       15.51      7.32 o 
   3   4 -21       66.44       52.32     43.59 o 
   4   4 -21       20.09       -1.11     25.04 o 
   5   4 -21       23.99        4.24      8.88 o 
   6   4 -21        9.15        1.65      9.80 o 
   7   4 -21        3.84        0.04      6.16 o 
   8   4 -21        3.29        3.28      7.14 o 
   0   0 -20      512.36      539.43     15.09 o 
   2   0 -20      503.44      541.31     11.25 o 
   4   0 -20     1124.63     1279.10     15.82 o 
   6   0 -20      108.85      114.71      5.49 o 
   8   0 -20      182.39      161.56      8.73 o 
  10   0 -20       47.86       56.02      6.81 o 
  12   0 -20      107.14       96.45      8.72 o 
  14   0 -20        8.78       10.34      8.71 o 
   0   1 -20      398.44      393.15      8.57 o 
   1   1 -20      834.43      821.77      9.88 o 
   2   1 -20       67.22       63.93      3.63 o 
   3   1 -20      108.78      107.89      3.28 o 
   4   1 -20      459.65      504.90      6.69 o 
   5   1 -20       84.01       84.35      3.76 o 
   6   1 -20      203.85      225.04      5.87 o 
   7   1 -20     1083.22     1138.80     10.51 o 
   8   1 -20       19.99       15.57      3.51 o 
   9   1 -20      185.23      199.18      5.99 o 
  10   1 -20       21.40       18.43      4.29 o 
  11   1 -20       53.29       44.43      6.25 o 
  12   1 -20        4.58        7.06      4.16 o 
  13   1 -20        6.81        7.35      4.47 o 
  14   1 -20       31.65       32.48      7.54 o 
   0   2 -20      121.82      159.41     16.19 o 
   1   2 -20       78.43       80.02      3.14 o 
   2   2 -20       10.50       11.16      2.69 o 
   3   2 -20       49.95       50.05      4.90 o 
   4   2 -20      882.55      928.78     16.29 o 
   5   2 -20        1.30        1.14      1.10 o 
   6   2 -20       53.46       65.29      3.34 o 
   7   2 -20      414.01      419.48      6.48 o 
   8   2 -20       10.37        9.51      2.38 o 
   9   2 -20       12.28       13.58      3.10 o 
  10   2 -20       21.82       21.43      4.40 o 
  11   2 -20        0.83       -0.17      3.42 o 
  12   2 -20      164.88      178.59      6.69 o 
  13   2 -20        5.91        7.47      4.62 o 
   0   3 -20       16.70       13.42     12.87 o 
   1   3 -20      171.20      181.48     14.38 o 
   2   3 -20       12.84        5.79      8.82 o 
   3   3 -20       81.10       89.29      5.55 o 
   4   3 -20       23.93       28.63      5.23 o 
   5   3 -20       12.33        7.11      6.29 o 
   6   3 -20        0.41       -0.91      4.07 o 
   7   3 -20        0.41       -2.00      4.47 o 
   8   3 -20        0.41        0.33      4.60 o 
  10   3 -20       76.03       27.61     17.91 o 
  11   3 -20       37.96       10.99      7.45 o 
   0   4 -20       72.48       90.63     18.82 o 
   1   4 -20       24.75       19.65     16.19 o 
   2   4 -20       58.61       68.35     18.13 o 
   3   4 -20       93.75       91.29     17.63 o 
   4   4 -20       17.00        5.67     22.00 o 
   5   4 -20        6.46        7.09      8.59 o 
   6   4 -20        0.32        4.34      8.54 o 
   7   4 -20       19.99       12.75      6.95 o 
   8   4 -20        1.29       -3.66      5.22 o 
   1   5 -20        0.41        6.36     16.19 o 
   2   5 -20        7.04      -13.70     16.05 o 
   2   0 -19     2364.76     2575.83     30.87 o 
   4   0 -19      368.76      351.18     10.02 o 
   6   0 -19      102.27      113.12      5.24 o 
   8   0 -19      295.13      262.95     10.96 o 
  10   0 -19       20.56        7.34      6.49 o 
  12   0 -19      141.16      165.13     11.95 o 
  14   0 -19      231.66      258.95     13.95 o 
   1   1 -19      672.92      667.48      9.39 o 
   2   1 -19       74.64       62.87      3.54 o 
   3   1 -19      103.83       89.73      3.91 o 
   4   1 -19       58.17       66.24      3.50 o 
   5   1 -19      113.19      109.37      3.82 o 
   6   1 -19       24.19       13.91      3.14 o 
   7   1 -19       83.26       78.22      3.83 o 
   8   1 -19      174.51      182.41      6.01 o 
   9   1 -19      190.70      197.82      6.30 o 
  10   1 -19      169.11      191.59      7.27 o 
  11   1 -19      140.66      146.72      6.43 o 
  12   1 -19        3.70        3.64      4.60 o 
  13   1 -19       67.45       65.84      6.37 o 
  14   1 -19       26.18       24.08      6.17 o 
   1   2 -19      221.29      236.41     12.22 o 
   2   2 -19       45.09       55.55      4.96 o 
   3   2 -19      117.84      117.34      6.76 o 
   4   2 -19      110.20      108.48      7.83 o 
   5   2 -19      147.34      161.41      4.72 o 
   6   2 -19      241.88      256.56      5.02 o 
   7   2 -19      453.00      440.58      8.40 o 
   8   2 -19      230.82      239.48      6.92 o 
   9   2 -19       21.95       23.99      3.31 o 
  10   2 -19       33.19       36.67      4.81 o 
  11   2 -19        2.72        0.77      3.34 o 
  12   2 -19       60.44       26.54     10.93 o 
  13   2 -19       27.76       23.80      7.44 o 
   1   3 -19      223.65      215.77     14.46 o 
   2   3 -19        1.53       -1.78      9.68 o 
   3   3 -19       75.91       69.29      7.37 o 
   4   3 -19      240.66      243.96     12.99 o 
   5   3 -19      261.87      263.51     11.49 o 
   6   3 -19        0.20       -3.54      3.98 o 
   7   3 -19        5.29        5.28      5.46 o 
   8   3 -19        0.04       -0.93      3.81 o 
   9   3 -19       40.59       26.49      9.24 o 
  10   3 -19        8.03        3.04      3.05 o 
  11   3 -19       69.17       45.01     22.24 o 
   1   4 -19       29.33       24.35     14.94 o 
   2   4 -19        0.91       -4.98     10.38 o 
   3   4 -19      176.18      157.95     20.45 o 
   4   4 -19       25.21       38.41     12.29 o 
   5   4 -19       19.13       23.15     10.87 o 
   6   4 -19      104.69        1.04      9.60 o 
   7   4 -19       60.35       21.46     19.47 o 
   8   4 -19        0.89        0.46      7.21 o 
   9   4 -19       10.94        7.36      7.03 o 
   1   5 -19        1.08        5.95     14.53 o 
   2   5 -19        1.04       28.36     16.60 o 
   3   5 -19        7.72        0.42     12.04 o 
   4   5 -19       42.65       40.29     15.24 o 
   0   0 -18     2836.99     3046.70     48.36 o 
   2   0 -18      435.77      414.93     11.31 o 
   4   0 -18     1388.05     1431.00     18.60 o 
   6   0 -18       12.30       18.49      4.48 o 
   8   0 -18      759.69      738.89     12.93 o 
  10   0 -18       47.05       41.17      8.16 o 
  12   0 -18      113.61      105.52      9.71 o 
  14   0 -18       31.78       34.01     11.23 o 
   0   1 -18      507.29      540.48      8.78 o 
   1   1 -18      244.42      236.69      4.92 o 
   2   1 -18       85.53       88.90      3.83 o 
   3   1 -18      328.37      296.02      4.73 o 
   4   1 -18        0.46        1.41      2.23 o 
   5   1 -18      178.88      166.00      4.71 o 
   6   1 -18       10.68       10.62      2.29 o 
   7   1 -18      115.07      114.91      4.42 o 
   8   1 -18       56.19       54.20      4.44 o 
   9   1 -18       64.71       57.41      5.07 o 
  10   1 -18      285.75      281.47      7.85 o 
  11   1 -18      234.46      233.56      7.36 o 
  12   1 -18       10.46       -3.03      4.33 o 
  13   1 -18       40.28       37.93      6.04 o 
  14   1 -18        4.23       -0.24      4.41 o 
   0   2 -18      868.24     1005.06     39.75 o 
   1   2 -18      166.78      191.56     13.47 o 
   2   2 -18        7.93        5.03      2.47 o 
   3   2 -18      288.19      292.05      7.34 o 
   4   2 -18       59.89       74.97      5.60 o 
   5   2 -18      161.43      180.75      3.23 o 
   6   2 -18       82.86       87.32      3.62 o 
   7   2 -18      256.36      273.67      7.67 o 
   8   2 -18      216.21      247.38      6.00 o 
   9   2 -18       77.70       88.57      5.28 o 
  10   2 -18       94.70      106.22      6.12 o 
  11   2 -18        7.77        5.21      3.27 o 
  12   2 -18        7.20        4.66      4.01 o 
  13   2 -18       24.99       26.11      7.95 o 
   2   3 -18        3.94        1.94     11.76 o 
   3   3 -18      737.68      744.77     15.39 o 
   4   3 -18       54.61       55.54      8.48 o 
   5   3 -18      353.43      348.65      9.79 o 
   6   3 -18      100.99      109.08      9.09 o 
   7   3 -18       37.11       22.27      5.83 o 
   8   3 -18       60.32       47.59     11.24 o 
   9   3 -18       35.66       28.61      4.28 o 
  10   3 -18       35.40       23.43      9.11 o 
  11   3 -18       21.67       13.70      5.43 o 
  12   3 -18        1.80        2.27      4.30 o 
   0   4 -18      218.26      298.64     26.02 o 
   1   4 -18       37.65       36.67     10.75 o 
   2   4 -18       15.96       15.77     22.97 o 
   3   4 -18       74.28       69.49     16.24 o 
   4   4 -18        0.92        0.04      8.57 o 
   5   4 -18       54.19       62.13     13.97 o 
   6   4 -18       19.37       16.05      9.33 o 
   7   4 -18       83.41       73.23     20.24 o 
   8   4 -18       63.08       47.49     22.16 o 
   9   4 -18       18.42       11.66      7.85 o 
   1   5 -18        3.60       -1.52     13.28 o 
   2   5 -18       47.49       56.40     13.63 o 
   3   5 -18        5.37       -2.35     13.01 o 
   4   5 -18       29.11       21.73     11.17 o 
   2   0 -17     3925.19     4035.48     44.36 o 
   4   0 -17      140.64      143.95      8.91 o 
   6   0 -17      270.41      262.10      9.13 o 
   8   0 -17       38.09       38.65      6.19 o 
  10   0 -17       17.33       21.98      6.24 o 
  12   0 -17       34.62       29.48      7.88 o 
  14   0 -17      245.71      297.74     15.45 o 
   1   1 -17      825.35      840.58      9.08 o 
   2   1 -17        6.63        4.54      1.88 o 
   3   1 -17     1218.66     1117.48      9.67 o 
   4   1 -17      244.13      228.15      4.18 o 
   5   1 -17      241.06      231.73      4.48 o 
   6   1 -17      118.60      125.44      3.77 o 
   7   1 -17       13.44       13.15      3.44 o 
   8   1 -17       95.67      106.54      4.72 o 
   9   1 -17        3.76        4.54      3.08 o 
  10   1 -17       63.34       72.46      5.26 o 
  11   1 -17      591.06      603.20     11.20 o 
  12   1 -17       36.09       34.23      5.34 o 
  13   1 -17       48.30       59.96      5.91 o 
  14   1 -17        4.26        0.44      4.04 o 
   1   2 -17       30.55       38.15      9.60 o 
   2   2 -17      651.11      622.15     10.25 o 
   3   2 -17      166.44      161.07      6.03 o 
   4   2 -17      141.65      129.77      5.43 o 
   5   2 -17       19.65       26.14      1.97 o 
   6   2 -17      256.83      281.16     11.49 o 
   7   2 -17       66.46       64.79      4.50 o 
   8   2 -17      139.07      143.56      4.65 o 
   9   2 -17      164.33      169.49      5.89 o 
  10   2 -17       64.76       66.85      5.67 o 
  11   2 -17        1.55        1.25      2.89 o 
  12   2 -17       55.25       38.49     14.21 o 
  13   2 -17       62.45       42.36     13.92 o 
  14   2 -17       82.31       55.75     18.61 o 
   2   3 -17      230.17      337.68     32.52 o 
   3   3 -17     1128.74     1118.33     16.59 o 
   4   3 -17        9.51        9.74      3.99 o 
   5   3 -17      158.30      169.83      7.35 o 
   6   3 -17       24.19       27.17      7.00 o 
   7   3 -17       36.75       35.88      6.87 o 
   8   3 -17      196.33      200.09      8.07 o 
   9   3 -17        2.25        3.98      3.43 o 
  10   3 -17        7.70        4.79      4.40 o 
  11   3 -17       55.33       30.87     19.20 o 
  12   3 -17        9.97        3.73      5.14 o 
   1   4 -17       28.33       24.24     10.79 o 
   2   4 -17       11.75       11.63     12.50 o 
   3   4 -17        8.11        0.42     19.51 o 
   4   4 -17        3.55        7.84      9.01 o 
   5   4 -17      147.29      112.73     13.10 o 
   6   4 -17      443.26      545.78     18.21 o 
   7   4 -17       28.13       21.97      6.90 o 
   8   4 -17       23.22       21.44      8.93 o 
   9   4 -17       32.55       14.00      8.36 o 
  10   4 -17        0.80        1.62      6.03 o 
   1   5 -17        6.55       41.37     16.46 o 
   2   5 -17        0.33       12.44     12.94 o 
   3   5 -17       11.25       -0.97     13.56 o 
   4   5 -17       42.07       38.55     34.11 o 
   5   5 -17       17.61       16.47     13.49 o 
   0   0 -16        7.84       10.38      8.30 o 
   2   0 -16     1098.72     1093.51     17.43 o 
   4   0 -16     4867.50     5073.35     40.18 o 
   6   0 -16      851.70      889.91     12.96 o 
   8   0 -16     1891.79     2027.99     23.36 o 
  10   0 -16       26.45       19.83      5.53 o 
  12   0 -16        8.06       -3.48      6.13 o 
  14   0 -16      224.69      248.09     14.23 o 
   0   1 -16      813.94      800.06     10.59 o 
   1   1 -16     1178.37     1205.37     10.86 o 
   2   1 -16       28.19       24.06      3.29 o 
   3   1 -16      946.63      915.01     10.54 o 
   4   1 -16       53.66       52.35      3.05 o 
   5   1 -16     1463.11     1455.58     10.57 o 
   6   1 -16        7.83        7.48      2.51 o 
   7   1 -16       58.35       55.40      4.06 o 
   8   1 -16      117.60      117.28      5.29 o 
   9   1 -16      170.20      182.91      5.68 o 
  10   1 -16      130.32      109.82      5.75 o 
  11   1 -16      219.42      207.72      7.76 o 
  12   1 -16       24.61       31.18      5.03 o 
  13   1 -16       32.51       35.42      7.21 o 
  14   1 -16        2.01        3.13      4.80 o 
  15   1 -16        4.50        4.07      5.24 o 
   0   2 -16      338.89      378.83      8.10 o 
   1   2 -16      279.33      318.27     15.03 o 
   2   2 -16       19.48       19.73      3.12 o 
   3   2 -16       50.23       55.16      5.78 o 
   4   2 -16       88.83       84.53      6.02 o 
   5   2 -16       54.15       58.91      2.49 o 
   6   2 -16       34.58       35.88      3.11 o 
   7   2 -16      445.49      457.48      5.82 o 
   8   2 -16     1635.57     1706.82     14.68 o 
   9   2 -16      208.83      198.96      5.53 o 
  10   2 -16        0.87        3.10      2.87 o 
  11   2 -16       14.55       10.04      3.39 o 
  12   2 -16      177.37      181.75      7.47 o 
  13   2 -16       21.32       16.95      5.95 o 
  14   2 -16       19.95       12.30      6.77 o 
   0   3 -16      436.85      519.80     24.64 o 
   1   3 -16      200.21      202.07     13.64 o 
   2   3 -16      165.91      178.87     15.01 o 
   3   3 -16      213.35      227.45      9.97 o 
   4   3 -16       18.09       20.02      4.56 o 
   5   3 -16      337.58      360.57     11.24 o 
   6   3 -16        4.90        7.49      4.43 o 
   7   3 -16       82.79       76.75      3.14 o 
   8   3 -16       26.08       27.02      4.11 o 
   9   3 -16       10.76       13.02      4.03 o 
  10   3 -16      108.85       92.66      9.20 o 
  11   3 -16      115.46       78.88     20.94 o 
  12   3 -16        2.53        1.00      4.70 o 
   1   4 -16       38.57       34.59     15.77 o 
   2   4 -16        3.55       11.07     13.42 o 
   3   4 -16       59.79       62.25     12.49 o 
   4   4 -16      237.23      249.10     21.87 o 
   5   4 -16       20.27       22.19     10.44 o 
   6   4 -16       16.90       17.13      8.85 o 
   7   4 -16        6.17        5.25      5.41 o 
   8   4 -16      200.60      244.29     11.67 o 
   9   4 -16        5.06        3.88      8.24 o 
  10   4 -16        0.54        4.23      6.10 o 
   1   5 -16       13.10       35.70     15.63 o 
   2   5 -16       25.29       14.89     18.47 o 
   3   5 -16       18.77       -0.97     21.86 o 
   4   5 -16        0.96        0.83     18.40 o 
   5   5 -16       57.47       20.79     16.64 o 
   6   5 -16       17.25       10.54     11.25 o 
   2   0 -15     5329.55     5339.96     55.79 o 
   4   0 -15       48.92       45.75      4.52 o 
   6   0 -15      140.46      125.80      5.59 o 
   8   0 -15      580.69      577.27     13.57 o 
  10   0 -15      323.02      328.06      9.82 o 
  12   0 -15      388.88      399.17     15.84 o 
  14   0 -15       48.30       35.89      9.11 o 
   1   1 -15      593.31      552.65      6.41 o 
   2   1 -15      299.02      289.90      5.06 o 
   3   1 -15      436.44      448.08      5.25 o 
   4   1 -15        7.42        7.17      1.77 o 
   5   1 -15     1909.61     1855.08     13.42 o 
   6   1 -15       30.55       32.07      2.69 o 
   7   1 -15        5.13        4.66      2.58 o 
   8   1 -15        3.52        4.41      2.56 o 
   9   1 -15      592.58      609.27      9.96 o 
  10   1 -15       93.80       84.99      5.18 o 
  11   1 -15      141.97      155.01      7.27 o 
  12   1 -15       19.75       27.39      4.78 o 
  13   1 -15       31.92       33.57      6.22 o 
  14   1 -15        2.05        6.43      4.70 o 
  15   1 -15       69.91       51.71      7.37 o 
   1   2 -15      557.76      594.80     15.56 o 
   2   2 -15     2775.33     2782.68     30.07 o 
   3   2 -15      422.14      431.81     13.71 o 
   4   2 -15       74.80       76.68      5.20 o 
   5   2 -15       74.53       73.59      2.64 o 
   6   2 -15      581.73      638.82      7.76 o 
   7   2 -15      625.01      638.79      7.20 o 
   8   2 -15      516.92      537.16      7.61 o 
   9   2 -15        9.54       11.16      3.27 o 
  10   2 -15       22.83       26.13      3.96 o 
  11   2 -15       12.49       10.85      3.91 o 
  12   2 -15       20.31       17.74      4.67 o 
  13   2 -15      118.34      113.25     26.76 o 
  14   2 -15      103.75      104.75     28.33 o 
   1   3 -15      110.02      122.13     11.48 o 
   2   3 -15       40.43       39.97      9.57 o 
   3   3 -15       49.39       43.47      6.21 o 
   4   3 -15      541.38      537.28     12.91 o 
   5   3 -15      341.67      350.26     10.00 o 
   6   3 -15       19.88       25.83      5.09 o 
   7   3 -15      160.79      166.50      6.13 o 
   8   3 -15        2.53        0.48      3.41 o 
   9   3 -15       35.52       28.69      3.82 o 
  10   3 -15        8.88        8.33      2.66 o 
  12   3 -15       72.99       36.91     15.92 o 
  13   3 -15        5.61        2.97      5.74 o 
   1   4 -15      140.90      144.47     20.62 o 
   2   4 -15       24.10       26.99     10.81 o 
   3   4 -15       51.48       38.93     11.79 o 
   4   4 -15       29.50       31.51     10.74 o 
   5   4 -15        5.60       11.77      7.52 o 
   6   4 -15      182.43      219.38     15.80 o 
   7   4 -15       43.32       53.30     10.11 o 
   8   4 -15       19.80       12.41      6.46 o 
   9   4 -15        0.68        0.41      5.86 o 
  10   4 -15        1.14        1.89      5.48 o 
   1   5 -15       39.29       45.11     16.19 o 
   2   5 -15       15.52       22.23     10.93 o 
   3   5 -15       21.70       13.07     13.19 o 
   4   5 -15       59.02        2.35     25.18 o 
   5   5 -15       52.09       17.75     16.93 o 
   6   5 -15       63.48       31.24     34.73 o 
   0   0 -14      809.32      831.61     16.77 o 
   2   0 -14      743.91      751.41     13.20 o 
   4   0 -14     1570.18     1631.77     15.08 o 
   6   0 -14     1125.70     1294.11     15.91 o 
   8   0 -14     1211.07     1076.62     15.75 o 
  10   0 -14      123.59      127.01      9.64 o 
  12   0 -14      158.05      146.23      9.46 o 
  14   0 -14       45.35       42.38      8.58 o 
   0   1 -14       20.74       11.15      3.30 o 
   1   1 -14      749.76      758.78      7.99 o 
   2   1 -14     1005.83     1001.57     13.72 o 
   3   1 -14      254.98      218.55      3.48 o 
   4   1 -14      151.01      140.02      3.29 o 
   5   1 -14     1649.51     1616.96     12.77 o 
   6   1 -14      187.41      193.15      4.47 o 
   7   1 -14      440.81      449.62      6.49 o 
   8   1 -14       38.48       44.64      3.44 o 
   9   1 -14     1276.86     1315.96     14.33 o 
  10   1 -14        0.93        3.28      2.94 o 
  11   1 -14       93.27       98.80      5.85 o 
  12   1 -14        0.69        0.14      3.59 o 
  13   1 -14       75.45       63.80      6.49 o 
  14   1 -14        2.91        1.50      3.98 o 
  15   1 -14       30.34       28.60      7.14 o 
   0   2 -14       79.07       56.73     11.49 o 
   1   2 -14      474.89      457.49     16.05 o 
   2   2 -14       64.75       59.32      5.42 o 
   3   2 -14      473.32      452.61      8.89 o 
   4   2 -14      762.01      803.73     11.88 o 
   5   2 -14       42.34       43.10      2.44 o 
   6   2 -14       36.72       44.55      2.09 o 
   7   2 -14      542.25      572.94      7.25 o 
   8   2 -14      373.44      380.88      6.44 o 
   9   2 -14      281.33      273.10      6.51 o 
  10   2 -14      160.61      164.05      5.94 o 
  11   2 -14       35.07       34.89      5.64 o 
  12   2 -14      130.04      140.43      6.91 o 
  13   2 -14       89.54       97.22     19.77 o 
  14   2 -14      104.35       95.84     26.63 o 
   0   3 -14       83.48       97.14     14.67 o 
   1   3 -14      153.33      177.95     11.93 o 
   2   3 -14      248.24      244.88     13.12 o 
   3   3 -14       56.04       47.32      4.80 o 
   4   3 -14       20.89       22.76      5.49 o 
   5   3 -14      213.95      229.11      7.85 o 
   6   3 -14       94.12       91.20      2.84 o 
   7   3 -14      134.59      123.06      5.09 o 
   8   3 -14        3.39        0.49      2.88 o 
   9   3 -14      199.28      196.49      7.29 o 
  10   3 -14        0.59        0.83      3.05 o 
  11   3 -14      135.96      129.34     22.98 o 
  12   3 -14       77.32       34.83     12.69 o 
  13   3 -14       15.71       13.73      6.27 o 
   1   4 -14      413.88      478.09     26.44 o 
   2   4 -14       81.54      109.77     13.24 o 
   3   4 -14       50.82       48.77     11.56 o 
   4   4 -14       10.81        9.94      7.82 o 
   5   4 -14       16.40       17.42      8.10 o 
   6   4 -14        0.20       -7.76      6.54 o 
   7   4 -14       42.36       44.10      8.40 o 
   8   4 -14        1.50        1.56      2.65 o 
   9   4 -14        5.31        3.68      3.15 o 
  10   4 -14        4.90        1.55      7.65 o 
  11   4 -14        1.37        0.34      5.45 o 
   0   5 -14      146.77      192.76     23.52 o 
   1   5 -14       39.09       46.91     15.36 o 
   2   5 -14       28.60       26.84     14.67 o 
   3   5 -14       16.20       22.67      9.89 o 
   4   5 -14       65.22        1.66     25.46 o 
   5   5 -14       59.53       38.15     37.84 o 
   6   5 -14       36.38       14.04     16.39 o 
   7   5 -14        2.27       -1.95      7.44 o 
   2   0 -13     2096.58     1941.52     21.94 o 
   4   0 -13      441.34      467.92      7.56 o 
   6   0 -13      483.99      451.38      8.85 o 
   8   0 -13       78.55       90.50      5.81 o 
  10   0 -13       72.40       90.75      9.29 o 
  12   0 -13      510.87      444.12     14.12 o 
  14   0 -13      911.60      969.58     21.75 o 
  16   0 -13        5.65       -6.35      7.14 o 
   1   1 -13     1884.74     1921.10     17.70 o 
   2   1 -13     2444.60     2428.48     19.30 o 
   3   1 -13      525.13      462.98      5.17 o 
   4   1 -13      334.37      345.44      4.78 o 
   5   1 -13      121.78      123.31      3.16 o 
   6   1 -13      628.77      683.56      7.04 o 
   7   1 -13      764.26      761.02      8.06 o 
   8   1 -13       30.46       25.17      3.50 o 
   9   1 -13      266.50      257.61      6.58 o 
  10   1 -13        6.89        5.77      3.59 o 
  11   1 -13      346.94      394.95      8.21 o 
  12   1 -13      326.59      348.79      9.34 o 
  13   1 -13      180.71      186.08      7.81 o 
  14   1 -13        2.48        5.04      4.53 o 
  15   1 -13       32.36       26.90      7.44 o 
   1   2 -13      245.67      246.02     11.11 o 
   2   2 -13      107.18      100.65      8.85 o 
   3   2 -13      162.29      137.13      5.99 o 
   4   2 -13      762.42      715.69     13.23 o 
   5   2 -13       82.33       82.68      3.09 o 
   6   2 -13      458.85      517.32      5.98 o 
   7   2 -13      128.95      131.08      3.43 o 
   8   2 -13        6.59        3.60      2.44 o 
   9   2 -13      541.20      535.00      8.42 o 
  10   2 -13      165.54      161.68      6.75 o 
  11   2 -13       11.12       11.65      4.57 o 
  12   2 -13      111.10      105.21      8.41 o 
  13   2 -13       82.12       77.29      9.50 o 
  14   2 -13      184.64      233.56      9.40 o 
  15   2 -13       46.54       20.41      7.66 o 
   1   3 -13      418.41      416.14     15.16 o 
   2   3 -13        3.50        6.10      6.77 o 
   3   3 -13      284.34      251.90      6.82 o 
   4   3 -13        3.45        2.16      3.31 o 
   5   3 -13      313.14      309.81      8.53 o 
   6   3 -13      125.44      129.39      4.41 o 
   7   3 -13       81.06       79.96      5.01 o 
   8   3 -13       14.09       11.01      2.00 o 
   9   3 -13      221.56      238.79      9.69 o 
  10   3 -13       40.79       29.69      4.75 o 
  11   3 -13      278.29      273.56      9.76 o 
  12   3 -13      108.00      103.88     28.28 o 
  13   3 -13        6.74        9.93      5.19 o 
   1   4 -13      519.70      559.45     57.45 o 
   2   4 -13       24.19       43.58     13.97 o 
   3   4 -13      151.08      151.40     13.97 o 
   4   4 -13       87.96       95.21     10.59 o 
   5   4 -13      119.36      113.31      9.77 o 
   6   4 -13      145.76      172.00     11.83 o 
   7   4 -13       53.27       57.43     10.23 o 
   8   4 -13        4.46        4.09      2.74 o 
   9   4 -13       47.55       41.12      7.43 o 
  10   4 -13        7.97        7.29      4.39 o 
  11   4 -13        0.72       -1.71      3.51 o 
   1   5 -13       31.67       45.05     11.24 o 
   2   5 -13       72.35       74.72     16.88 o 
   3   5 -13        2.46        3.36      7.47 o 
   4   5 -13      155.86      199.11     20.28 o 
   5   5 -13       20.83       18.13     13.14 o 
   6   5 -13      235.42      244.56     13.57 o 
   7   5 -13        9.60        6.39      8.19 o 
   0   0 -12    12453.66    12845.67    183.75 o 
   2   0 -12     2249.46     2273.98     26.02 o 
   4   0 -12      187.79      179.69      5.21 o 
   6   0 -12      328.58      328.25      7.87 o 
   8   0 -12      639.14      683.28     11.10 o 
  10   0 -12      522.12      510.01     12.29 o 
  12   0 -12       76.89       70.56      9.15 o 
  14   0 -12       33.29       32.99      9.19 o 
  16   0 -12       16.68       13.81      8.58 o 
   0   1 -12      295.04      274.73     13.43 o 
   1   1 -12     1153.72     1028.39     11.76 o 
   2   1 -12     2690.33     2556.05     20.46 o 
   3   1 -12     2540.72     2397.40     15.49 o 
   4   1 -12       31.18       30.85      2.59 o 
   5   1 -12      113.07      112.65      4.07 o 
   6   1 -12       11.60        8.44      2.46 o 
   7   1 -12      870.71      828.77      8.44 o 
   8   1 -12        6.81        4.48      2.32 o 
   9   1 -12      343.71      338.54      6.26 o 
  10   1 -12       95.06      101.22      6.54 o 
  11   1 -12      213.16      229.30      6.63 o 
  12   1 -12      117.81      109.61      7.31 o 
  13   1 -12       59.08       61.85      6.08 o 
  14   1 -12        5.04        4.33      4.90 o 
  15   1 -12        0.97       -2.90      5.11 o 
   0   2 -12     2058.24     2123.96     53.03 o 
   1   2 -12     1390.63     1374.27     23.14 o 
   2   2 -12     5014.17     5216.16     47.25 o 
   3   2 -12      171.98      152.72      7.01 o 
   4   2 -12       10.65       12.00      1.68 o 
   5   2 -12       39.16       40.60      1.90 o 
   6   2 -12      468.03      475.39      5.78 o 
   7   2 -12      466.63      461.01      6.00 o 
   8   2 -12      356.18      352.54      6.25 o 
   9   2 -12      344.08      340.29      6.86 o 
  10   2 -12       78.92       73.73      5.09 o 
  11   2 -12       10.85       13.60      4.37 o 
  12   2 -12       76.04       80.27      6.51 o 
  13   2 -12       17.97       16.01      5.02 o 
  14   2 -12       34.91       21.64      7.67 o 
  15   2 -12       28.90       17.29      6.85 o 
   0   3 -12      134.62      119.01     14.95 o 
   1   3 -12      798.89      791.91     22.11 o 
   2   3 -12      366.53      415.47     16.74 o 
   3   3 -12      579.80      542.37     14.69 o 
   4   3 -12        0.32       -0.75      2.90 o 
   5   3 -12      420.16      402.12      7.65 o 
   6   3 -12       47.14       53.45      3.01 o 
   7   3 -12       84.32       74.60      5.45 o 
   8   3 -12       18.79       14.64      2.14 o 
   9   3 -12      186.10      196.25      4.85 o 
  10   3 -12        2.56        2.81      3.35 o 
  11   3 -12      146.11      140.75      6.43 o 
  12   3 -12       12.58       10.58      5.17 o 
  13   3 -12       28.84       17.60      6.28 o 
   0   4 -12       75.27       79.42     16.47 o 
   1   4 -12      142.70      154.11     13.48 o 
   2   4 -12      501.70      570.07     19.53 o 
   3   4 -12      429.67      431.73     23.95 o 
   4   4 -12       42.18       47.20      7.87 o 
   5   4 -12      150.21      145.69     11.36 o 
   6   4 -12        2.15        1.31      5.37 o 
   7   4 -12       53.61       61.84      5.27 o 
   8   4 -12      105.87      132.76      6.69 o 
   9   4 -12      217.94      226.62      8.63 o 
  10   4 -12       23.66       16.73      6.96 o 
  11   4 -12        6.44        2.97      5.85 o 
   0   5 -12      291.49      359.55     25.74 o 
   1   5 -12       21.04       25.23     10.11 o 
   2   5 -12        2.50       -5.67     15.77 o 
   3   5 -12       15.23       30.16     12.73 o 
   4   5 -12       64.63       64.67     12.15 o 
   5   5 -12       20.16       25.74     13.01 o 
   6   5 -12      129.21      155.06     12.61 o 
   7   5 -12       27.92       11.39      8.96 o 
   8   5 -12        0.59       -3.26      6.37 o 
   2   0 -11      517.55      493.16      8.66 o 
   4   0 -11     2644.06     2637.50     26.50 o 
   6   0 -11     2338.17     2433.79     24.50 o 
   8   0 -11      811.79      808.22     14.27 o 
  10   0 -11       63.49       70.65      6.95 o 
  12   0 -11     1083.85     1025.41     22.27 o 
  14   0 -11        1.66        7.61      8.66 o 
  16   0 -11       80.04       22.55     20.71 o 
   1   1 -11     3204.93     2832.80     24.66 o 
   2   1 -11      744.00      727.99      7.17 o 
   3   1 -11     2747.59     2719.04     19.44 o 
   4   1 -11      359.42      353.32      4.14 o 
   5   1 -11     1575.47     1447.84     10.72 o 
   6   1 -11      327.68      297.33      4.41 o 
   7   1 -11      254.07      247.92      5.27 o 
   8   1 -11       98.42      100.38      4.32 o 
   9   1 -11      288.46      301.35      6.65 o 
  10   1 -11        0.62        1.51      2.75 o 
  11   1 -11      243.35      270.57      7.93 o 
  12   1 -11        0.09       -1.00      3.44 o 
  13   1 -11      208.33      222.46      8.97 o 
  14   1 -11       19.71       27.38      6.29 o 
  15   1 -11        4.04        0.71      4.84 o 
  16   1 -11        4.39       -2.52      5.07 o 
   1   2 -11     2069.53     2044.04     29.15 o 
   2   2 -11     1646.07     1705.35     16.36 o 
   3   2 -11      350.43      353.20      7.21 o 
   4   2 -11      657.13      634.04      7.09 o 
   5   2 -11      206.91      215.28      3.21 o 
   6   2 -11      487.64      479.72      5.49 o 
   7   2 -11      318.80      338.78      5.50 o 
   8   2 -11     1124.18     1150.87     11.48 o 
   9   2 -11      128.94      137.71      4.90 o 
  10   2 -11      317.98      354.55      7.44 o 
  11   2 -11       42.19       49.15      4.64 o 
  12   2 -11       67.19       70.39      5.57 o 
  13   2 -11        2.02        7.29      4.12 o 
  14   2 -11       43.97       28.35      9.32 o 
  15   2 -11       33.78       21.80      8.81 o 
   1   3 -11      823.01      810.14     18.89 o 
   2   3 -11       10.50       19.85      7.09 o 
   3   3 -11      615.32      627.50     13.73 o 
   4   3 -11      156.08      161.56      6.89 o 
   5   3 -11      668.21      592.26     10.94 o 
   6   3 -11      135.84      134.24      5.13 o 
   7   3 -11       85.33       69.98      3.29 o 
   8   3 -11       26.79       26.84      3.27 o 
   9   3 -11      535.00      548.54     10.06 o 
  10   3 -11       16.05       10.83      4.36 o 
  11   3 -11       40.72       39.80      4.91 o 
  12   3 -11       84.01       78.56     13.27 o 
  13   3 -11       38.64       25.23      7.25 o 
  14   3 -11       18.26        6.74      5.16 o 
   1   4 -11       18.60       16.78      9.13 o 
   2   4 -11       21.95       29.01      9.28 o 
   3   4 -11      792.44      783.93     21.83 o 
   4   4 -11      382.04      444.94     14.49 o 
   5   4 -11       38.58       41.60      7.50 o 
   6   4 -11       13.16        7.25      3.96 o 
   7   4 -11       10.30       11.47      4.70 o 
   8   4 -11      102.53      127.88      8.15 o 
   9   4 -11       63.23       54.60      7.78 o 
  10   4 -11       51.63       44.45      7.63 o 
  11   4 -11       31.17       23.87      7.85 o 
   1   5 -11       42.12       43.86     11.03 o 
   2   5 -11       64.44       71.99     14.64 o 
   3   5 -11       68.49       56.94     14.86 o 
   4   5 -11       64.63       93.48     12.12 o 
   5   5 -11       18.03       24.15     10.94 o 
   6   5 -11      246.79      303.51     17.00 o 
   7   5 -11        9.59        9.71      7.39 o 
   8   5 -11        3.43       -2.20      6.60 o 
   0   0 -10    17872.73    18578.24    267.83 o 
   2   0 -10    13702.43    13611.45    112.88 o 
   4   0 -10      833.29      840.89     10.73 o 
   6   0 -10     1253.52     1300.96     14.67 o 
   8   0 -10      204.69      219.69      7.76 o 
  10   0 -10       21.99       18.21      6.01 o 
  12   0 -10       27.35       17.12      7.41 o 
  14   0 -10      115.80       95.26     11.89 o 
  16   0 -10       42.89       18.20     17.69 o 
   0   1 -10       14.88       21.72      7.33 o 
   1   1 -10     3531.90     3262.53     27.64 o 
   2   1 -10       69.63       84.96      2.59 o 
   3   1 -10      477.47      490.56      5.24 o 
   4   1 -10     2994.13     3101.65     19.25 o 
   5   1 -10     2053.67     2087.42     13.81 o 
   6   1 -10       15.08       15.21      2.78 o 
   7   1 -10     1503.41     1476.58     11.84 o 
   8   1 -10      157.63      169.27      5.46 o 
   9   1 -10      244.06      260.05      5.70 o 
  10   1 -10       36.07       33.74      4.14 o 
  11   1 -10       57.68       64.21      5.47 o 
  12   1 -10       94.81       91.12      5.67 o 
  13   1 -10      356.37      346.96     10.26 o 
  14   1 -10        3.71        4.82      4.61 o 
  15   1 -10       70.21       41.43     11.86 o 
  16   1 -10       17.50       14.50      7.19 o 
   0   2 -10      268.77      309.38     15.37 o 
   1   2 -10      447.55      434.67     18.43 o 
   2   2 -10        4.48        7.56      2.52 o 
   3   2 -10     1085.82     1165.36     13.96 o 
   4   2 -10      226.93      215.78      3.94 o 
   5   2 -10       89.83       80.42      2.63 o 
   6   2 -10      589.05      620.49      7.32 o 
   7   2 -10       53.87       58.74      3.31 o 
   8   2 -10      507.37      542.72      8.21 o 
   9   2 -10      442.15      447.97      7.53 o 
  10   2 -10     1734.08     1797.66     17.10 o 
  11   2 -10      154.63      155.62      5.81 o 
  12   2 -10      112.37      118.77      6.36 o 
  13   2 -10        2.56       -2.34      3.48 o 
  14   2 -10       61.87       39.30     10.36 o 
  15   2 -10       42.27       34.03      9.24 o 
   0   3 -10      502.43      508.12     20.91 o 
   1   3 -10      641.80      660.42     19.72 o 
   2   3 -10        2.28        4.33      5.41 o 
   3   3 -10      282.02      308.48     11.24 o 
   4   3 -10        1.01        0.14      1.25 o 
   5   3 -10      273.50      266.02      5.90 o 
   6   3 -10        3.35        3.15      1.24 o 
   7   3 -10      109.43      103.25      4.93 o 
   8   3 -10       73.83       65.99      4.86 o 
   9   3 -10       79.56       61.14      6.87 o 
  10   3 -10      127.59      125.91      8.64 o 
  11   3 -10      104.13       78.06      6.20 o 
  12   3 -10       89.98       89.69      9.76 o 
  13   3 -10       78.56       39.80     14.23 o 
  14   3 -10        2.98        2.95      5.18 o 
   0   4 -10       14.75        8.02     11.62 o 
   1   4 -10       14.55       13.43      8.58 o 
   2   4 -10        4.81        8.98      7.43 o 
   3   4 -10      324.23      335.37     15.70 o 
   4   4 -10       60.91       77.07     13.70 o 
   5   4 -10        3.29        8.06      6.24 o 
   6   4 -10      323.81      347.03      8.81 o 
   7   4 -10       19.86       15.88      4.01 o 
   8   4 -10      179.22      184.77      5.38 o 
   9   4 -10       25.74       22.55      3.73 o 
  10   4 -10      376.20      414.72     10.48 o 
  11   4 -10       36.37       36.37      6.81 o 
  12   4 -10        6.43        6.12      5.86 o 
   0   5 -10      429.34      471.71     26.99 o 
   1   5 -10       45.70       54.66     11.02 o 
   2   5 -10        0.89        4.13      9.17 o 
   3   5 -10       57.52       59.64     14.33 o 
   4   5 -10       87.89      108.71     16.19 o 
   5   5 -10       25.22       36.17      8.95 o 
   6   5 -10       12.10        6.03      9.85 o 
   7   5 -10       56.71       66.72     14.17 o 
   8   5 -10       53.49       27.14     18.89 o 
   2   0  -9      590.10      569.72      7.35 o 
   4   0  -9     6251.51     5862.82     48.93 o 
   6   0  -9     3198.40     3487.86     41.65 o 
   8   0  -9      306.65      295.72      7.74 o 
  10   0  -9     1091.88     1128.05     19.55 o 
  12   0  -9       66.64       67.45      8.48 o 
  14   0  -9       25.55       25.31      7.73 o 
  16   0  -9      169.68      140.00     44.73 o 
   1   1  -9     2492.26     2352.61     19.66 o 
   2   1  -9     1271.02     1205.26      8.68 o 
   3   1  -9      224.95      221.69      3.52 o 
   4   1  -9       40.60       43.75      2.20 o 
   5   1  -9     1055.52     1124.53     10.86 o 
   6   1  -9       64.48       62.36      3.09 o 
   7   1  -9     3153.25     3070.36     24.14 o 
   8   1  -9       83.92      103.29      4.29 o 
   9   1  -9      112.34      103.26      4.74 o 
  10   1  -9        0.88        1.67      3.18 o 
  11   1  -9       35.97       35.64      4.87 o 
  12   1  -9      183.91      193.17      7.44 o 
  13   1  -9      719.75      744.30     14.07 o 
  14   1  -9        2.77        4.02      4.15 o 
  15   1  -9       45.98       35.69      8.54 o 
  16   1  -9        3.26        2.96      4.99 o 
   1   2  -9      313.45      310.98      7.69 o 
   2   2  -9      113.06      147.91      5.40 o 
   3   2  -9     1088.58     1124.17      9.45 o 
   4   2  -9     3515.92     3566.15     20.76 o 
   5   2  -9      644.58      646.03      6.16 o 
   6   2  -9      426.75      402.11      5.72 o 
   7   2  -9      108.70      109.71      4.06 o 
   8   2  -9      620.41      627.82      9.49 o 
   9   2  -9      772.16      791.33     12.10 o 
  10   2  -9      249.75      268.74      9.34 o 
  11   2  -9       42.87       39.86      4.74 o 
  12   2  -9      224.27      264.38      9.49 o 
  13   2  -9       19.39       20.14      5.83 o 
  14   2  -9        3.43        3.85      5.59 o 
  15   2  -9       26.41       17.70      5.80 o 
   1   3  -9      606.60      592.70     18.66 o 
   2   3  -9     1323.39     1386.90     19.31 o 
   3   3  -9      221.04      225.04      9.17 o 
   4   3  -9        0.51        2.25      2.17 o 
   5   3  -9      277.28      263.05      5.11 o 
   6   3  -9      331.82      368.67      4.95 o 
   7   3  -9      115.60      105.75      4.76 o 
   8   3  -9        7.55       11.55      3.61 o 
   9   3  -9      146.52      130.91      6.16 o 
  10   3  -9       26.23       26.18      6.85 o 
  11   3  -9       49.40       48.50      6.63 o 
  12   3  -9        3.87       -2.00      4.02 o 
  13   3  -9       48.84       29.82     13.71 o 
  14   3  -9       16.79        6.80      5.99 o 
   1   4  -9       74.33       73.63     10.59 o 
   2   4  -9      516.93      564.63     17.55 o 
   3   4  -9      122.59      129.41      8.62 o 
   4   4  -9      321.84      375.11     13.03 o 
   5   4  -9       18.27       23.97      8.40 o 
   6   4  -9       22.73       14.60      2.02 o 
   7   4  -9        7.48        8.55      3.19 o 
   8   4  -9      256.19      247.33      5.48 o 
   9   4  -9        4.67        3.51      3.79 o 
  10   4  -9       22.83       22.58      5.61 o 
  11   4  -9       15.79       21.40      5.64 o 
  12   4  -9        3.91        2.21      6.48 o 
   1   5  -9       63.13       65.23     14.05 o 
   2   5  -9      111.85      126.44     16.22 o 
   3   5  -9       19.86       20.06     11.60 o 
   4   5  -9       15.69       19.81     12.16 o 
   5   5  -9       48.61       48.90      9.49 o 
   6   5  -9      135.45      150.96     12.04 o 
   7   5  -9       73.50       71.11     15.82 o 
   8   5  -9        1.33       -1.45      3.65 o 
   0   0  -8    23537.83    25473.23    371.76 o 
   2   0  -8     6463.11     6162.99    112.81 o 
   4   0  -8     8218.13     8754.95     73.87 o 
   6   0  -8     3232.52     4005.12     37.04 o 
   8   0  -8     1092.73     1037.04     34.27 o 
  10   0  -8     1051.61      977.63     15.19 o 
  12   0  -8        8.10       -3.51      5.23 o 
  14   0  -8       67.91       42.51      8.20 o 
  16   0  -8       45.75       28.44     14.98 o 
   0   1  -8     4041.68     4010.32     61.12 o 
   1   1  -8     4403.44     4163.58     24.72 o 
   2   1  -8       68.11       87.38      3.02 o 
   3   1  -8       24.95       28.65      1.80 o 
   4   1  -8      447.99      470.28      5.10 o 
   5   1  -8       23.70       23.98      2.20 o 
   6   1  -8       47.62       57.84      3.52 o 
   7   1  -8     3412.71     3266.65     22.36 o 
   8   1  -8      108.71      108.80      3.86 o 
   9   1  -8      196.82      210.09      5.95 o 
  10   1  -8        9.49       16.10      3.38 o 
  11   1  -8      154.43      151.90      6.02 o 
  12   1  -8        7.75        9.60      4.58 o 
  13   1  -8      485.29      478.66     11.04 o 
  14   1  -8        3.66       -0.80      4.13 o 
  15   1  -8      172.47      207.28     10.56 o 
  16   1  -8       13.81        8.51      6.36 o 
   0   2  -8     1001.57      959.41     23.84 o 
   1   2  -8     1456.04     1520.81     22.46 o 
   2   2  -8     1208.96     1065.74     12.44 o 
   3   2  -8      187.77      171.95      4.42 o 
   4   2  -8      265.79      265.79      5.18 o 
   5   2  -8     1510.29     1581.47     15.01 o 
   6   2  -8       44.80       27.32      2.74 o 
   7   2  -8      459.82      468.80      7.49 o 
   8   2  -8      245.17      239.11      5.82 o 
   9   2  -8      744.55      790.47     12.06 o 
  10   2  -8     1330.92     1326.28     16.08 o 
  11   2  -8      191.52      188.30      8.88 o 
  12   2  -8       40.75       36.94      6.83 o 
  13   2  -8       38.97       39.82      7.43 o 
  14   2  -8       14.55        7.29      4.97 o 
  15   2  -8       39.64       33.41      7.83 o 
   0   3  -8      220.64      209.68     15.36 o 
   1   3  -8     1567.63     1558.28     28.72 o 
   2   3  -8       61.90       74.57      7.52 o 
   3   3  -8       74.96       68.45      3.14 o 
   4   3  -8        9.73        8.84      2.04 o 
   5   3  -8      299.46      282.80      4.99 o 
   6   3  -8       73.90       66.33      4.98 o 
   7   3  -8      426.69      400.85      8.06 o 
   8   3  -8      737.24      784.23     11.10 o 
   9   3  -8      517.29      514.01      9.51 o 
  10   3  -8       86.19       73.86      7.09 o 
  11   3  -8      106.42       96.11      7.31 o 
  12   3  -8       21.29       11.84      5.16 o 
  13   3  -8       37.50       20.85      7.82 o 
  14   3  -8        2.25        3.76      5.54 o 
   0   4  -8       92.98      107.52     15.50 o 
   1   4  -8      242.26      249.16     13.28 o 
   2   4  -8       47.06       55.85      9.48 o 
   3   4  -8      116.98      114.11      5.37 o 
   4   4  -8       32.47       24.08      3.93 o 
   5   4  -8      110.59      110.20     13.69 o 
   6   4  -8        1.06        3.01      2.07 o 
   7   4  -8        3.36        0.51      2.38 o 
   8   4  -8        7.03        5.21      4.15 o 
   9   4  -8       37.26       32.19      7.08 o 
  10   4  -8      412.06      424.10     10.86 o 
  11   4  -8       28.16       33.47      6.05 o 
  12   4  -8        1.77        1.57      5.26 o 
   0   5  -8      250.59      290.21     22.28 o 
   1   5  -8       88.26      108.76     14.57 o 
   2   5  -8        2.46        9.87      7.39 o 
   3   5  -8       16.32        3.60     10.87 o 
   4   5  -8       14.53       11.67      4.78 o 
   5   5  -8       28.64       13.96      5.17 o 
   6   5  -8        1.52        2.80      6.26 o 
   7   5  -8      123.13      121.09     25.60 o 
   8   5  -8      110.63      129.93     17.55 o 
   9   5  -8        6.30        4.70      5.89 o 
   2   0  -7    44426.12    44305.18    405.99 o 
   4   0  -7     2999.55     2718.03     23.84 o 
   6   0  -7     6695.23     7409.09     74.24 o 
   8   0  -7      923.19      942.60     18.61 o 
  10   0  -7       27.92       23.87      6.50 o 
  12   0  -7     2370.44     2489.49     33.08 o 
  14   0  -7       34.96       48.08      9.24 o 
  16   0  -7      405.02      435.73     16.15 o 
   1   1  -7     1850.92     1816.70     13.93 o 
   2   1  -7     3153.78     3303.12     23.23 o 
   3   1  -7      871.54      854.35      6.37 o 
   4   1  -7      151.91      149.26      3.34 o 
   5   1  -7     1751.50     1669.99     14.25 o 
   6   1  -7       19.11       19.77      2.60 o 
   7   1  -7      686.33      641.54      8.50 o 
   8   1  -7      593.00      606.77      8.86 o 
   9   1  -7     1278.71     1324.75     14.07 o 
  10   1  -7       61.44       55.85      4.93 o 
  11   1  -7      233.69      204.92      7.74 o 
  12   1  -7      131.11      114.65      7.45 o 
  13   1  -7      656.55      685.75     11.97 o 
  14   1  -7      106.98       92.75      7.33 o 
  15   1  -7       52.49       50.58     10.40 o 
  16   1  -7        0.52        2.17      4.67 o 
   1   2  -7      830.83      863.56     12.73 o 
   2   2  -7     1826.05     1872.90     17.13 o 
   3   2  -7       37.92       34.65      1.62 o 
   4   2  -7     1074.02     1063.33     10.22 o 
   5   2  -7     1058.01     1074.88     10.54 o 
   6   2  -7        3.31        3.17      2.33 o 
   7   2  -7      194.96      208.39      6.17 o 
   8   2  -7      121.75      147.89      5.18 o 
   9   2  -7      368.01      395.74      8.15 o 
  10   2  -7       72.93       63.29      5.52 o 
  11   2  -7      158.59      167.75      8.19 o 
  12   2  -7       85.34       88.65      7.25 o 
  13   2  -7      236.32      238.24      8.86 o 
  14   2  -7       31.12       20.42      6.29 o 
  15   2  -7        3.71        2.29      5.25 o 
   1   3  -7     2351.98     2423.05     36.92 o 
   2   3  -7       14.61       16.94      2.39 o 
   3   3  -7      162.76      159.80      8.68 o 
   4   3  -7        0.01       -0.22      1.82 o 
   5   3  -7      492.59      450.56      5.73 o 
   6   3  -7      402.56      412.39      7.76 o 
   7   3  -7      534.42      542.15      8.99 o 
   8   3  -7       13.02       12.91      4.17 o 
   9   3  -7       71.76       66.99      6.76 o 
  10   3  -7       20.23       16.53      4.65 o 
  11   3  -7       19.74       15.66      5.56 o 
  12   3  -7       15.96        9.60      5.53 o 
  13   3  -7      190.64      179.84     21.83 o 
  14   3  -7       43.48       39.06     11.99 o 
   1   4  -7      249.98      289.46     15.65 o 
   2   4  -7       36.26       40.87      6.18 o 
   3   4  -7      201.42      194.01      7.17 o 
   4   4  -7      579.60      616.98      9.94 o 
   5   4  -7      211.06      215.48      6.63 o 
   6   4  -7      131.80      118.07      4.53 o 
   7   4  -7       40.15       32.95      4.19 o 
   8   4  -7      100.98       94.51      7.53 o 
   9   4  -7       39.90       31.39      7.83 o 
  10   4  -7      102.07      107.94     10.45 o 
  11   4  -7      116.18      121.52      8.58 o 
  12   4  -7       40.28       45.47      7.46 o 
   1   5  -7       37.04       43.81     12.59 o 
   2   5  -7      350.43      409.21     16.06 o 
   3   5  -7        8.86        4.85      4.13 o 
   4   5  -7       35.49       29.49      6.67 o 
   5   5  -7       20.65       12.90      4.48 o 
   6   5  -7       57.13       61.55      9.61 o 
   7   5  -7       67.45       46.22     11.98 o 
   8   5  -7       13.47        9.52      5.80 o 
   9   5  -7       12.68       14.45      6.93 o 
   0   0  -6     1752.20     1683.29     26.91 o 
   2   0  -6    61057.25    61166.63    576.52 o 
   4   0  -6     2454.99     2353.00     23.09 o 
   6   0  -6      161.65      122.89      7.47 o 
   8   0  -6     1237.14     1178.69     15.91 o 
  10   0  -6      544.34      522.18     11.24 o 
  12   0  -6       83.93       91.19      9.85 o 
  14   0  -6      395.19      358.25     17.35 o 
  16   0  -6       38.45        7.09     10.14 o 
   0   1  -6    50299.68    51986.57    851.54 o 
   1   1  -6     6160.19     5960.19     86.67 o 
   2   1  -6      658.84      606.61      5.24 o 
   3   1  -6      933.68      834.83      6.39 o 
   4   1  -6        5.98        5.12      2.06 o 
   5   1  -6     4992.39     4766.30     31.87 o 
   6   1  -6      392.43      362.22      5.66 o 
   7   1  -6      469.43      431.46      7.37 o 
   8   1  -6      176.19      166.11      4.94 o 
   9   1  -6      999.44     1015.34     11.65 o 
  10   1  -6      202.78      218.19      7.47 o 
  11   1  -6      292.85      281.37      8.54 o 
  12   1  -6       98.72       89.55      6.73 o 
  13   1  -6       85.37       81.39      7.12 o 
  14   1  -6        7.54        7.25      4.97 o 
  15   1  -6       72.45       65.40     16.24 o 
  16   1  -6        8.62        2.92      4.53 o 
   0   2  -6     1104.49     1194.65     25.65 o 
   1   2  -6        8.46       14.54      4.58 o 
   2   2  -6     4323.49     4384.34     24.87 o 
   3   2  -6      226.90      237.08      3.52 o 
   4   2  -6      991.52     1032.39     10.07 o 
   5   2  -6      327.44      304.64      5.58 o 
   6   2  -6      214.09      204.50      4.62 o 
   7   2  -6      135.95      135.65      4.74 o 
   8   2  -6      474.08      444.23      8.98 o 
   9   2  -6       38.40       43.42      4.98 o 
  10   2  -6      287.14      296.95      7.64 o 
  11   2  -6      138.38      146.94      7.04 o 
  12   2  -6       95.95       93.52      6.92 o 
  13   2  -6      100.65      114.97      7.89 o 
  14   2  -6       11.80        8.24      5.42 o 
  15   2  -6       20.56        9.11      6.45 o 
   0   3  -6      283.35      318.08     15.78 o 
   1   3  -6     1189.09     1261.39     15.05 o 
   2   3  -6      432.71      413.54      6.54 o 
   3   3  -6      417.93      399.62      6.02 o 
   4   3  -6      104.55      104.82      5.14 o 
   5   3  -6      374.94      352.72      5.08 o 
   6   3  -6        6.64        9.41      3.73 o 
   7   3  -6      983.91     1007.32     12.03 o 
   8   3  -6      110.84      125.70      5.80 o 
   9   3  -6       92.15       87.77      6.83 o 
  10   3  -6       18.00       15.50      4.74 o 
  11   3  -6      125.62      127.57      8.25 o 
  12   3  -6        3.62        3.66      4.46 o 
  13   3  -6      151.25      144.94      9.56 o 
  14   3  -6       21.79       19.75      6.74 o 
   0   4  -6     1141.56     1276.08     44.75 o 
   1   4  -6      360.79      375.71     11.56 o 
   2   4  -6      411.66      443.82     11.56 o 
   3   4  -6       94.88       96.63      5.10 o 
   4   4  -6       11.40       12.56      3.69 o 
   5   4  -6      373.93      384.42      7.51 o 
   6   4  -6      171.68      191.42      5.62 o 
   7   4  -6       48.11       42.39      5.96 o 
   8   4  -6       13.95       10.94      3.67 o 
   9   4  -6       29.70       28.64      6.58 o 
  10   4  -6      128.31      168.17     11.85 o 
  11   4  -6       49.52       42.81      7.48 o 
  12   4  -6       16.28       14.68      6.40 o 
   1   5  -6       62.59       58.94     22.42 o 
   2   5  -6       27.53       29.29      5.60 o 
   3   5  -6        6.63        4.92      4.20 o 
   4   5  -6       53.87       63.92      5.23 o 
   5   5  -6       26.47       25.37      5.79 o 
   6   5  -6        2.22        2.46      4.49 o 
   7   5  -6       62.82       47.12      9.15 o 
   8   5  -6      441.43      482.08     15.64 o 
   9   5  -6        4.87        5.05      5.31 o 
   0   6  -6       73.08       53.41     41.23 o 
   1   6  -6       11.88        9.66     10.98 o 
   2   0  -5     3803.92     3567.78     27.39 o 
   4   0  -5     4012.18     3991.47     32.79 o 
   6   0  -5     4260.76     4422.17     49.26 o 
   8   0  -5      262.98      233.04      8.68 o 
  10   0  -5     1243.61     1326.33     25.43 o 
  12   0  -5      175.33      177.45      9.38 o 
  14   0  -5      394.63      354.66     13.32 o 
  16   0  -5      204.02      172.01     53.23 o 
   1   1  -5    14738.65    14455.14    103.44 o 
   2   1  -5     1454.23     1265.05     14.42 o 
   3   1  -5     1745.95     1689.91     12.18 o 
   4   1  -5        8.51        8.86      2.30 o 
   5   1  -5     2950.35     2800.80     19.80 o 
   6   1  -5      767.48      843.90      8.83 o 
   7   1  -5      312.47      283.04      5.72 o 
   8   1  -5      387.08      362.26      7.71 o 
   9   1  -5      926.80      868.42     12.41 o 
  10   1  -5      327.48      353.18      7.80 o 
  11   1  -5      154.46      153.85      6.84 o 
  12   1  -5      239.08      248.72      8.48 o 
  13   1  -5      241.27      243.20     10.33 o 
  14   1  -5       14.02       14.43      6.15 o 
  15   1  -5       34.04       33.95      7.78 o 
  16   1  -5       20.15       16.69      6.37 o 
   1   2  -5      319.11      316.31      5.49 o 
   2   2  -5       13.90       17.61      1.97 o 
   3   2  -5      666.32      726.02      7.16 o 
   4   2  -5     7197.78     7439.94     50.07 o 
   5   2  -5      761.22      733.82      8.02 o 
   6   2  -5      526.92      504.76      7.75 o 
   7   2  -5      299.32      318.29      5.83 o 
   8   2  -5       13.53       13.52      3.32 o 
   9   2  -5       11.34       12.74      4.18 o 
  10   2  -5      114.32      112.28      7.09 o 
  11   2  -5      746.85      763.34     12.09 o 
  12   2  -5      141.51      152.71      7.50 o 
  13   2  -5       43.48       35.17      6.35 o 
  14   2  -5       91.03       87.33      7.88 o 
  15   2  -5        6.26        9.60      7.38 o 
  16   2  -5       52.43       33.16     12.02 o 
   1   3  -5      539.84      558.29      8.07 o 
   2   3  -5      663.25      709.41      8.90 o 
   3   3  -5      485.79      488.50      6.39 o 
   4   3  -5       14.17       13.49      2.25 o 
   5   3  -5      270.98      260.53      6.32 o 
   6   3  -5       57.77       59.53      5.12 o 
   7   3  -5      423.83      428.72      8.57 o 
   8   3  -5        3.44        2.18      3.33 o 
   9   3  -5      161.84      175.33      8.38 o 
  10   3  -5        0.29       -1.31      4.07 o 
  11   3  -5      649.46      674.37     13.94 o 
  12   3  -5       71.47       78.28      6.99 o 
  13   3  -5      319.89      346.70     11.46 o 
  14   3  -5       81.69       90.22     18.46 o 
   1   4  -5      702.22      721.63     15.11 o 
   2   4  -5        7.12        9.93      4.40 o 
   3   4  -5       42.00       38.78      4.28 o 
   4   4  -5      447.13      464.44      8.25 o 
   5   4  -5      310.99      300.49      7.26 o 
   6   4  -5       86.46      107.15      5.74 o 
   7   4  -5      134.09      123.43      5.45 o 
   8   4  -5        1.25        5.95      4.24 o 
   9   4  -5       42.77       39.65      6.53 o 
  10   4  -5        7.95        5.69      5.77 o 
  11   4  -5       23.04       28.67      7.09 o 
  12   4  -5       33.07       45.70     10.18 o 
   1   5  -5      177.83      185.89     11.01 o 
   2   5  -5      377.99      401.69     13.36 o 
   3   5  -5        2.68        1.39      3.79 o 
   4   5  -5       29.91       37.56      5.05 o 
   5   5  -5       27.17       25.04      4.81 o 
   6   5  -5        1.19        2.90      3.49 o 
   7   5  -5       28.37       20.42      5.00 o 
   8   5  -5       41.96       34.69      6.00 o 
   9   5  -5        4.18        2.63      4.83 o 
   1   6  -5        6.93        7.53     10.06 o 
   2   0  -4     4532.36     4515.39     33.19 o 
   4   0  -4      420.26      441.83      6.71 o 
   6   0  -4     1687.43     1793.28     56.71 o 
   8   0  -4     2461.09     2450.98     29.79 o 
  10   0  -4     2446.16     2492.07     36.34 o 
  12   0  -4       78.69       83.64     10.98 o 
  14   0  -4       15.79       16.33      7.35 o 
  16   0  -4       45.13       50.83     10.03 o 
   0   1  -4       30.78       23.66      6.92 o 
   1   1  -4     5006.17     4812.20     42.03 o 
   2   1  -4    19748.39    19670.14    442.35 o 
   3   1  -4     2478.56     2352.30     18.45 o 
   4   1  -4     1137.83     1135.76     10.51 o 
   5   1  -4     1280.41     1173.17      9.74 o 
   6   1  -4       24.33       29.72      2.84 o 
   7   1  -4     2766.89     2629.18     21.23 o 
   8   1  -4      480.54      487.77      7.39 o 
   9   1  -4     1389.93     1365.00     14.21 o 
  10   1  -4      392.97      397.28      8.47 o 
  11   1  -4       31.27       33.50      4.73 o 
  12   1  -4        6.43        3.70      4.38 o 
  13   1  -4      217.32      189.77      8.64 o 
  14   1  -4        2.13       -0.14      4.57 o 
  15   1  -4      152.52      175.35      9.12 o 
  16   1  -4        2.20       -3.19      4.35 o 
   0   2  -4      220.72      182.02      6.85 o 
   1   2  -4      839.76      855.60      8.50 o 
   2   2  -4      581.92      590.84      6.04 o 
   3   2  -4      785.51      778.38      8.28 o 
   4   2  -4      157.42      155.10      4.33 o 
   5   2  -4     1332.85     1388.29     13.65 o 
   6   2  -4      159.83      167.49      7.08 o 
   7   2  -4       49.96       57.62      4.62 o 
   8   2  -4      384.07      370.56      7.01 o 
   9   2  -4      134.13      133.33      5.62 o 
  10   2  -4     3068.38     3032.00     29.43 o 
  11   2  -4      433.00      430.76     13.14 o 
  12   2  -4      648.34      678.04     14.64 o 
  13   2  -4       21.48       22.30      7.63 o 
  14   2  -4       15.95       16.96      8.20 o 
  15   2  -4       18.36        8.92      7.45 o 
  16   2  -4        4.39        1.80      5.17 o 
   0   3  -4      420.81      460.08     13.28 o 
   1   3  -4      773.29      769.16      8.87 o 
   2   3  -4      798.42      843.77     11.42 o 
   3   3  -4      886.23     1025.97     11.69 o 
   4   3  -4       91.47       93.89      4.86 o 
   5   3  -4       90.39       81.26      5.64 o 
   6   3  -4        6.14        6.22      3.15 o 
   7   3  -4      493.61      495.46      9.49 o 
   8   3  -4      202.96      232.31      6.96 o 
   9   3  -4      278.56      250.30      9.04 o 
  10   3  -4        8.26       12.64      4.43 o 
  11   3  -4      562.93      560.76     13.70 o 
  12   3  -4       20.90       28.01      6.86 o 
  13   3  -4       59.17       71.01      7.64 o 
  14   3  -4        7.06        8.26      6.28 o 
   0   4  -4      238.54      235.80     14.67 o 
   1   4  -4     1290.38     1295.38     14.95 o 
   2   4  -4      168.82      196.05      6.85 o 
   3   4  -4       19.42       18.86      4.10 o 
   4   4  -4        0.51        1.15      2.95 o 
   5   4  -4      260.13      251.67      6.34 o 
   6   4  -4       25.39       28.00      3.85 o 
   7   4  -4       89.08       78.51      6.44 o 
   8   4  -4      137.39      148.92      7.44 o 
   9   4  -4       65.20       54.70      6.45 o 
  10   4  -4      102.08      120.68      9.54 o 
  11   4  -4        1.86       -0.87      3.88 o 
  12   4  -4       94.42       91.09     11.27 o 
   0   5  -4      353.75      372.18     14.44 o 
   1   5  -4      249.94      271.89     11.00 o 
   2   5  -4       30.53       32.66      6.83 o 
   3   5  -4       32.27       36.10      8.25 o 
   4   5  -4      227.17      235.46      9.17 o 
   5   5  -4       18.38       20.35      5.48 o 
   6   5  -4       98.06      108.41     12.56 o 
   7   5  -4       34.67       32.33      4.93 o 
   8   5  -4      412.78      440.73      9.90 o 
   9   5  -4       35.44       28.30      6.21 o 
   0   6  -4       18.65        6.24      9.53 o 
   1   6  -4       60.57       39.66     16.91 o 
   2   6  -4       51.83       48.19      8.43 o 
   2   0  -3     5561.74     5485.46     61.07 o 
   4   0  -3    12698.17    13251.19    130.49 o 
   6   0  -3     9502.94     9635.29     99.10 o 
   8   0  -3      228.51      198.71      9.83 o 
  10   0  -3      211.94      206.03      9.97 o 
  12   0  -3      200.94      202.80     14.90 o 
  14   0  -3       93.97      110.52     14.74 o 
  16   0  -3       44.17       44.46      9.85 o 
   1   1  -3      990.91      975.45      6.26 o 
   2   1  -3     1461.24     1387.32     10.63 o 
   3   1  -3     2902.35     2739.07     18.35 o 
   4   1  -3      767.02      743.50      6.89 o 
   5   1  -3      928.44      803.24      9.00 o 
   6   1  -3       11.08       12.88      3.02 o 
   7   1  -3     2043.39     1958.94     16.45 o 
   8   1  -3      459.04      495.23      7.93 o 
   9   1  -3     1122.53     1077.79     12.44 o 
  10   1  -3      817.11      853.95     12.40 o 
  11   1  -3      236.47      238.08      9.96 o 
  12   1  -3      105.09       99.91      7.21 o 
  13   1  -3      126.01      123.79      8.29 o 
  14   1  -3       64.33       51.80      7.09 o 
  15   1  -3      217.49      225.29     11.60 o 
  16   1  -3        9.12        2.81      6.05 o 
   1   2  -3     1111.89     1128.97      9.20 o 
   2   2  -3     4608.30     4653.60     29.77 o 
   3   2  -3      606.63      628.52      7.32 o 
   4   2  -3     2125.48     2186.47     17.12 o 
   5   2  -3      651.90      696.25      7.79 o 
   6   2  -3     2576.79     2618.07     24.42 o 
   7   2  -3      258.76      239.81      5.77 o 
   8   2  -3      287.47      283.85      6.93 o 
   9   2  -3      927.95      904.53     12.58 o 
  10   2  -3      327.02      318.56      8.83 o 
  11   2  -3      451.15      477.21     11.64 o 
  12   2  -3       85.66       79.50      8.49 o 
  13   2  -3       55.26       54.81      7.33 o 
  14   2  -3       68.51       67.56      8.90 o 
  15   2  -3       35.82       26.04      9.03 o 
  16   2  -3       38.78       41.66      9.24 o 
   1   3  -3     1361.46     1375.19     12.13 o 
   2   3  -3      240.29      246.79      4.66 o 
   3   3  -3      602.16      590.53      7.73 o 
   4   3  -3      693.38      800.48      8.98 o 
   5   3  -3       17.62       20.48      4.77 o 
   6   3  -3        8.08        6.95      3.38 o 
   7   3  -3      299.56      291.87      6.83 o 
   8   3  -3        2.12        6.40      4.38 o 
   9   3  -3      379.24      375.05      9.19 o 
  10   3  -3       37.41       33.64      5.16 o 
  11   3  -3       29.80       37.82      5.76 o 
  12   3  -3      160.54      173.30     11.23 o 
  13   3  -3      130.89      138.54      9.69 o 
  14   3  -3      136.26      156.00     20.85 o 
   1   4  -3     1036.78     1057.10     13.28 o 
   2   4  -3      310.08      345.15      6.61 o 
   3   4  -3       37.12       45.30      5.46 o 
   4   4  -3      181.76      188.64      5.74 o 
   5   4  -3      165.15      168.74      5.85 o 
   6   4  -3      264.05      293.74      7.68 o 
   7   4  -3      131.41      139.98      6.25 o 
   8   4  -3       18.78       16.03      6.63 o 
   9   4  -3       11.31       12.55      5.71 o 
  10   4  -3       61.28       68.42      7.81 o 
  11   4  -3       33.73       38.17      7.41 o 
  12   4  -3       40.85       44.55      7.95 o 
   1   5  -3       60.19       61.43      7.39 o 
   2   5  -3      795.78      848.72     17.34 o 
   3   5  -3      109.41      128.83      9.35 o 
   4   5  -3      263.82      280.21     10.08 o 
   5   5  -3       23.55       25.06      5.80 o 
   6   5  -3        9.51        8.48      4.30 o 
   7   5  -3       44.37       39.88      6.53 o 
   8   5  -3       10.03        8.71      4.50 o 
   9   5  -3       51.61       44.23      7.62 o 
   1   6  -3      115.42       87.35     13.07 o 
   2   6  -3        0.41        1.69      5.31 o 
   2   0  -2     5015.46     4803.99     41.49 o 
   4   0  -2       81.22       92.61      9.62 o 
   6   0  -2      183.38      184.70      7.70 o 
   8   0  -2       58.75       61.37      9.76 o 
  10   0  -2      129.95      127.89      8.78 o 
  12   0  -2     1644.59     1759.94     28.89 o 
  14   0  -2       56.23       52.94     13.26 o 
  16   0  -2       79.85      102.63     12.40 o 
   0   1  -2    11292.14    11093.58     86.66 o 
   1   1  -2     7518.96     7034.85     41.14 o 
   2   1  -2      684.28      639.65      6.31 o 
   3   1  -2     4908.84     4523.70     47.20 o 
   4   1  -2       11.47       11.39      2.23 o 
   5   1  -2     1558.48     1362.67     11.13 o 
   6   1  -2       25.32       25.63      3.05 o 
   7   1  -2     1172.34     1105.48     10.59 o 
   8   1  -2       14.39       20.71      3.49 o 
   9   1  -2     1640.27     1635.93     16.54 o 
  10   1  -2       32.15       25.08      4.40 o 
  11   1  -2     1298.60     1334.84     16.46 o 
  12   1  -2       52.95       45.41      5.56 o 
  13   1  -2      203.48      214.82      8.86 o 
  14   1  -2       20.01       21.99      6.52 o 
  15   1  -2       97.30       96.79      9.11 o 
  16   1  -2        0.82        1.30      4.61 o 
   0   2  -2    11348.08    10855.13     90.84 o 
   1   2  -2     1389.19     1376.91      9.50 o 
   2   2  -2      263.51      262.42      4.25 o 
   3   2  -2     1948.21     1989.02     18.70 o 
   4   2  -2       15.55       19.55      3.67 o 
   5   2  -2      215.51      229.22      5.10 o 
   6   2  -2       60.47       56.11      4.08 o 
   7   2  -2      442.51      410.94      7.13 o 
   8   2  -2     1311.28     1242.53     13.12 o 
   9   2  -2     1150.29     1122.77     12.93 o 
  10   2  -2      138.48      142.68      7.62 o 
  11   2  -2      234.27      243.27      8.23 o 
  12   2  -2      976.22      969.23     15.04 o 
  13   2  -2       92.36       94.72      8.07 o 
  14   2  -2       10.45       14.85      5.75 o 
  15   2  -2       75.17       74.17     14.32 o 
  16   2  -2       37.02       45.73      8.55 o 
   0   3  -2      820.40      807.13     14.84 o 
   1   3  -2     1237.93     1251.40     11.86 o 
   2   3  -2      292.67      296.40      4.78 o 
   3   3  -2     1169.94     1054.68     11.13 o 
   4   3  -2      449.32      460.14      6.49 o 
   5   3  -2        9.64        9.45      3.77 o 
   6   3  -2      255.37      252.43      6.75 o 
   7   3  -2      267.14      269.27      7.27 o 
   8   3  -2       22.23       26.48      5.38 o 
   9   3  -2      256.51      238.35      8.46 o 
  10   3  -2      447.89      460.11     10.20 o 
  11   3  -2       35.76       39.83      5.98 o 
  12   3  -2       18.34       18.39      5.80 o 
  13   3  -2      127.00      123.68     20.86 o 
  14   3  -2       22.11       19.47      7.30 o 
   0   4  -2       12.25       16.67      9.04 o 
   1   4  -2      457.42      450.39     10.29 o 
   2   4  -2       36.31       36.61      4.53 o 
   3   4  -2       34.36       33.15      3.96 o 
   4   4  -2      215.74      225.66      6.60 o 
   5   4  -2      160.93      157.38      5.34 o 
   6   4  -2        4.27        9.21      3.67 o 
   7   4  -2      138.62      136.67      6.53 o 
   8   4  -2      365.78      374.08      9.71 o 
   9   4  -2        6.43        2.55      4.46 o 
  10   4  -2       97.10       85.05      9.98 o 
  11   4  -2       90.63       94.82      9.15 o 
  12   4  -2      182.43      206.63     11.38 o 
   0   5  -2        5.39        7.50      6.95 o 
   1   5  -2       12.46       10.90      5.73 o 
   2   5  -2       60.47       67.69      6.22 o 
   3   5  -2      132.80      154.18      7.53 o 
   4   5  -2       62.73       56.94      5.84 o 
   5   5  -2       33.56       28.46      5.11 o 
   6   5  -2       49.09       55.46      6.41 o 
   7   5  -2       14.02       13.46      5.20 o 
   8   5  -2       84.56       85.85     10.54 o 
   9   5  -2      103.11       85.64     11.91 o 
   0   6  -2       47.03       50.15      8.21 o 
   1   6  -2      110.20      116.93      9.98 o 
   2   6  -2       57.99       55.18     11.61 o 
   4   0  -1       44.56       48.55      4.01 o 
   6   0  -1    13632.32    13615.12    141.80 o 
   8   0  -1     8218.61     8759.99     95.50 o 
  10   0  -1     1148.39     1127.89     19.10 o 
  12   0  -1       68.71       48.30      9.13 o 
  14   0  -1      959.17      934.18     23.36 o 
  16   0  -1       42.20       40.96     11.67 o 
   1   1  -1     4895.93     4678.86     30.24 o 
   2   1  -1      976.49      827.85      6.96 o 
   3   1  -1    10689.44    10669.30     67.00 o 
   4   1  -1        0.19        0.46      1.58 o 
   5   1  -1     1294.05     1269.76     10.62 o 
   6   1  -1      536.41      521.97      6.86 o 
   7   1  -1      455.71      420.86      7.34 o 
   8   1  -1      753.62      781.60     10.34 o 
   9   1  -1      508.43      491.70      8.65 o 
  10   1  -1        7.69        5.37      3.67 o 
  11   1  -1     1768.75     1704.56     18.53 o 
  12   1  -1      140.99      147.46      6.97 o 
  13   1  -1       26.28       17.91      6.20 o 
  14   1  -1      121.40      121.31      9.13 o 
  15   1  -1      151.84      165.24      9.80 o 
  16   1  -1        0.53       -2.81      5.95 o 
   1   2  -1      631.19      635.04      6.01 o 
   2   2  -1       11.00        8.21      2.30 o 
   3   2  -1     2570.19     2459.38     18.88 o 
   4   2  -1       95.31      119.65      3.97 o 
   5   2  -1      524.43      510.38      6.67 o 
   6   2  -1     4088.11     4219.77     30.50 o 
   7   2  -1      126.22      129.45      5.24 o 
   8   2  -1       27.91       28.57      4.05 o 
   9   2  -1      631.41      640.29     10.67 o 
  10   2  -1      511.43      485.02      9.73 o 
  11   2  -1      374.46      379.79     10.85 o 
  12   2  -1       18.92       17.29      5.49 o 
  13   2  -1       92.80       92.75      8.20 o 
  14   2  -1      313.57      343.67     12.18 o 
  15   2  -1       14.71       18.26      7.68 o 
  16   2  -1       31.31       25.32      8.51 o 
   1   3  -1      360.73      376.62      6.60 o 
   2   3  -1       42.40       41.86      3.40 o 
   3   3  -1     3224.57     3221.68     22.29 o 
   4   3  -1      658.06      683.38      8.37 o 
   5   3  -1      216.61      213.43      6.75 o 
   6   3  -1       20.31       18.30      4.12 o 
   7   3  -1       37.78       48.98      4.94 o 
   8   3  -1      245.95      266.73      7.95 o 
   9   3  -1      204.17      203.82      7.32 o 
  10   3  -1       63.22       70.46      8.32 o 
  11   3  -1       78.55       79.19      7.72 o 
  12   3  -1        3.86        4.27      4.56 o 
  13   3  -1      101.46       89.71     14.92 o 
  14   3  -1       19.02       16.67      8.02 o 
   1   4  -1      194.16      204.05      6.61 o 
   2   4  -1      988.39      990.42     11.06 o 
   3   4  -1       30.40       30.17      3.73 o 
   4   4  -1       63.52       73.24      4.46 o 
   5   4  -1      160.31      155.79      5.97 o 
   6   4  -1      233.16      253.88      8.03 o 
   7   4  -1      103.62      114.30      6.55 o 
   8   4  -1       53.68       61.64      6.21 o 
   9   4  -1       53.27       56.34      6.65 o 
  10   4  -1       13.87       12.52      5.98 o 
  11   4  -1      138.82      138.28      8.86 o 
  12   4  -1       58.60       46.99      9.72 o 
   1   5  -1       35.44       39.51      6.26 o 
   2   5  -1      105.91      121.28      7.43 o 
   3   5  -1      127.51      110.44     12.44 o 
   4   5  -1      250.74      299.39     10.52 o 
   5   5  -1       41.11       41.92      5.93 o 
   6   5  -1       21.66       19.47      5.10 o 
   7   5  -1        9.68       10.41      4.74 o 
   8   5  -1       35.53       36.28      5.22 o 
   9   5  -1       42.02       28.29      6.71 o 
   1   6  -1       45.11       52.82      5.80 o 
   2   6  -1       25.64       33.11      7.05 o 
   3   6  -1        0.83       -0.28      4.63 o 
   4   0   0      201.59      199.31      5.72 o 
   6   0   0      191.13      189.82     39.59 o 
   8   0   0     2695.27     3114.76     40.89 o 
  10   0   0       26.61       27.16      6.40 o 
  12   0   0       32.72       10.80      6.91 o 
  14   0   0       82.40       73.03     11.86 o 
  16   0   0       63.19       52.30     15.09 o 
   0   1   0       47.33       50.10      2.29 o 
   1   1   0        2.59        0.45      1.45 o 
   2   1   0     3988.94     3893.59     21.72 o 
   3   1   0    12550.03    12147.95     77.12 o 
   4   1   0        4.54        5.77      2.26 o 
   5   1   0      241.02      223.00      5.44 o 
   6   1   0      199.95      178.73      5.07 o 
   7   1   0      260.70      259.43      5.78 o 
   8   1   0       31.78       38.93      4.88 o 
   9   1   0      555.31      473.33     10.00 o 
  10   1   0      156.53      161.55      7.61 o 
  11   1   0      636.81      658.37     15.92 o 
  12   1   0       17.06       20.73      7.24 o 
  13   1   0       13.36        9.42      5.23 o 
  14   1   0      285.01      273.95      9.81 o 
  15   1   0        9.71       14.41      6.03 o 
  16   1   0        0.01       -9.28      6.19 o 
   0   2   0     8813.71     8874.39     73.09 o 
   1   2   0       23.39       26.48      2.74 o 
   2   2   0       19.66       19.81      2.16 o 
   3   2   0     1781.81     1712.77     14.14 o 
   4   2   0      324.24      284.53      5.65 o 
   5   2   0     1187.96     1156.92     12.00 o 
   6   2   0       58.10       55.59      4.81 o 
   7   2   0       17.91       22.00      3.18 o 
   8   2   0      392.91      413.94      7.30 o 
   9   2   0       76.93       81.75      6.02 o 
  10   2   0       69.18       64.11      6.44 o 
  11   2   0     1445.35     1433.06     17.87 o 
  12   2   0       70.50       81.85      7.59 o 
  13   2   0      105.75       96.56      7.74 o 
  14   2   0       30.19       26.90      6.89 o 
  15   2   0       13.75       20.23      7.03 o 
  16   2   0       21.61       21.12      7.56 o 
   0   3   0        1.05        5.77      3.81 o 
   1   3   0       55.66       57.93      3.49 o 
   2   3   0      137.73      143.74      3.72 o 
   3   3   0     3078.28     3089.73     22.23 o 
   4   3   0       10.35        8.07      2.85 o 
   5   3   0      653.59      624.28     10.52 o 
   6   3   0      102.36      103.44      5.49 o 
   7   3   0       14.09       12.10      3.99 o 
   8   3   0        9.70       10.83      4.58 o 
   9   3   0      576.03      575.15     13.09 o 
  10   3   0       71.32       84.77      6.63 o 
  11   3   0       82.40       81.45      6.81 o 
  12   3   0        2.93        5.38      5.60 o 
  13   3   0       54.60       50.05      8.91 o 
  14   3   0       10.79        8.24      6.41 o 
   0   4   0      178.25      211.64     14.33 o 
   1   4   0      107.80      111.44      5.89 o 
   2   4   0        1.62       -0.84      3.13 o 
   3   4   0       59.45       58.08      4.11 o 
   4   4   0       61.40       60.44      4.38 o 
   5   4   0       67.91       70.16      5.02 o 
   6   4   0        7.52        8.30      4.19 o 
   7   4   0      255.63      265.31      8.78 o 
   8   4   0      931.68      977.24     17.93 o 
   9   4   0       76.44       68.28      7.57 o 
  10   4   0        1.77        1.76      4.60 o 
  11   4   0       13.41        5.61      5.25 o 
  12   4   0       43.55       48.54      7.89 o 
   0   5   0       10.42        6.87      5.71 o 
   1   5   0       14.51       16.39      5.06 o 
   2   5   0       85.35       84.31      6.26 o 
   3   5   0       51.83       48.50      5.46 o 
   4   5   0        3.76        5.15      4.85 o 
   5   5   0       86.45       95.53      6.13 o 
   6   5   0      141.06      157.62      7.09 o 
   7   5   0        6.86        6.73      4.52 o 
   8   5   0        2.55        5.34      4.56 o 
   9   5   0       70.24       71.38     12.69 o 
   0   6   0      249.25      278.07     16.00 o 
   1   6   0       18.11       23.76      5.96 o 
   2   6   0        0.04        0.12      3.29 o 
   3   6   0        2.74        1.09      3.82 o 
   4   0   1       44.51       42.56      4.04 o 
   6   0   1    13637.10    13922.64    147.60 o 
   8   0   1     8176.80     8797.75     98.62 o 
  10   0   1     1144.61     1096.05     21.21 o 
  12   0   1       64.44       57.50      9.32 o 
  14   0   1      957.27      939.62     26.50 o 
  16   0   1       41.69       45.05     11.40 o 
   1   1   1     4996.70     4708.15     28.00 o 
   2   1   1      974.89      827.06      6.29 o 
   3   1   1    10788.47    10734.99     67.99 o 
   4   1   1        0.28        0.58      1.61 o 
   5   1   1     1340.68     1267.77     11.55 o 
   6   1   1      536.49      527.47      7.53 o 
   7   1   1      465.51      425.24      7.55 o 
   8   1   1      753.72      778.51     10.51 o 
   9   1   1      495.82      484.36      9.43 o 
  10   1   1        7.51        4.40      4.01 o 
  11   1   1     1733.96     1710.64     21.35 o 
  12   1   1      140.30      151.77      7.67 o 
  13   1   1       24.85       22.12      5.87 o 
  14   1   1      121.58      122.95      9.52 o 
  15   1   1      148.37      151.79      9.69 o 
  16   1   1        0.48       -2.97      6.91 o 
   1   2   1      608.46      630.15      6.30 o 
   2   2   1       10.75        7.48      2.20 o 
   3   2   1     2566.82     2483.16     18.11 o 
   4   2   1       94.56      109.88      3.62 o 
   5   2   1      519.79      523.91      6.67 o 
   6   2   1     4090.20     4218.24     30.54 o 
   7   2   1      133.06      129.45      4.73 o 
   8   2   1       28.91       26.30      3.99 o 
   9   2   1      639.74      622.80      9.58 o 
  10   2   1      509.30      491.82     10.09 o 
  11   2   1      377.39      378.35     11.52 o 
  12   2   1       17.57       17.01      6.32 o 
  13   2   1       90.10       89.08      8.89 o 
  14   2   1      312.51      362.07     12.92 o 
  15   2   1       14.08       14.61      7.92 o 
  16   2   1       31.00       33.05      8.32 o 
   1   3   1      357.91      374.93      5.62 o 
   2   3   1       41.57       43.55      3.58 o 
   3   3   1     3251.86     3206.04     23.69 o 
   4   3   1      656.74      700.56      8.72 o 
   5   3   1      208.15      202.13      5.95 o 
   6   3   1       20.32       16.64      4.54 o 
   7   3   1       39.01       42.27      6.97 o 
   8   3   1      246.72      271.64      8.33 o 
   9   3   1      209.41      201.24      7.82 o 
  10   3   1       64.38       73.76      7.18 o 
  11   3   1       72.16       79.68      7.04 o 
  12   3   1        2.92        5.29      5.05 o 
  13   3   1      101.21       86.32     11.60 o 
  14   3   1       19.03       20.80      7.74 o 
   1   4   1      189.90      203.82      5.68 o 
   2   4   1      987.71      986.88     11.71 o 
   3   4   1       29.55       26.56      3.71 o 
   4   4   1       63.41       68.99      5.21 o 
   5   4   1      162.40      157.46      6.18 o 
   6   4   1      233.30      250.99      7.77 o 
   7   4   1      105.08      111.27      8.07 o 
   8   4   1       53.22       58.85      6.03 o 
   9   4   1       53.82       60.21      6.56 o 
  10   4   1       14.00       13.42      6.99 o 
  11   4   1      138.21      145.07     12.06 o 
  12   4   1       59.49       56.15      7.68 o 
   1   5   1       37.28       39.56      6.16 o 
   2   5   1      106.27      130.50      6.83 o 
   3   5   1      124.50      122.53      6.65 o 
   4   5   1      250.13      296.19      7.42 o 
   5   5   1       40.41       38.03      4.88 o 
   6   5   1       21.86       16.58      4.50 o 
   7   5   1       10.22       13.33      5.16 o 
   8   5   1       35.91       26.39      6.78 o 
   9   5   1       42.09       33.61      6.52 o 
   1   6   1       45.02       55.32      6.49 o 
   2   6   1       25.48       30.01      5.67 o 
   3   6   1        0.99       -1.19      4.57 o 
   2   0   2     5004.75     4902.94     43.75 o 
   4   0   2       76.23       94.92      5.66 o 
   6   0   2      174.76      205.52     38.69 o 
   8   0   2       80.98       81.89     10.86 o 
  10   0   2      135.58      133.60     11.49 o 
  12   0   2     1657.21     1771.89     32.22 o 
  14   0   2       59.00       51.07     13.30 o 
  16   0   2       80.06      112.88     15.46 o 
   0   1   2    11295.94    11052.09    152.70 o 
   1   1   2     7373.40     6986.04     40.19 o 
   2   1   2      684.35      640.24      6.82 o 
   3   1   2     4789.80     4539.86     35.70 o 
   4   1   2       11.43        9.82      2.46 o 
   5   1   2     1540.89     1371.14     12.43 o 
   6   1   2       26.15       26.34      3.34 o 
   7   1   2     1160.69     1119.36     14.16 o 
   8   1   2       14.39       22.00      3.97 o 
   9   1   2     1649.63     1607.14     17.64 o 
  10   1   2       30.50       22.63      5.00 o 
  11   1   2     1331.98     1318.49     17.03 o 
  12   1   2       53.29       49.04      6.17 o 
  13   1   2      207.80      207.35      9.85 o 
  14   1   2       20.21       20.14      8.58 o 
  15   1   2      101.41       92.42     10.65 o 
  16   1   2        0.88       -0.73      5.06 o 
   0   2   2    11342.42    10929.94     90.67 o 
   1   2   2     1421.46     1364.63      9.49 o 
   2   2   2      267.81      254.95      5.33 o 
   3   2   2     1960.74     2005.14     15.09 o 
   4   2   2       14.37       20.19      2.70 o 
   5   2   2      208.24      235.56      6.04 o 
   6   2   2       58.19       53.84      3.83 o 
   7   2   2      437.45      414.12      6.68 o 
   8   2   2     1311.13     1263.29     13.10 o 
   9   2   2     1135.51     1112.20     14.75 o 
  10   2   2      138.23      144.22      6.98 o 
  11   2   2      231.90      237.59      8.72 o 
  12   2   2      979.93      942.20     15.85 o 
  13   2   2       95.31       96.21      8.50 o 
  14   2   2       10.23        9.62      7.03 o 
  15   2   2       75.35       88.92      9.11 o 
  16   2   2       37.28       44.95      8.78 o 
   0   3   2      821.83      808.45     10.41 o 
   1   3   2     1235.22     1256.17      9.83 o 
   2   3   2      290.86      291.56      5.31 o 
   3   3   2     1161.77     1061.23      9.76 o 
   4   3   2      447.93      460.26      7.34 o 
   5   3   2       13.58        5.83      3.59 o 
   6   3   2      254.07      251.64      6.42 o 
   7   3   2      269.19      269.55      7.34 o 
   8   3   2       21.28       28.55      4.68 o 
   9   3   2      244.73      229.97      7.65 o 
  10   3   2      446.79      470.29     14.37 o 
  11   3   2       40.31       40.92      8.59 o 
  12   3   2       18.91       18.49      5.64 o 
  13   3   2      127.61      131.15     20.44 o 
  14   3   2       21.90       20.81      7.42 o 
   0   4   2        8.40       16.10      8.97 o 
   1   4   2      468.50      442.59      7.32 o 
   2   4   2       36.75       36.68      4.10 o 
   3   4   2       32.07       42.56      4.32 o 
   4   4   2      216.37      217.74      5.86 o 
   5   4   2      159.30      160.13      6.16 o 
   6   4   2        3.84        4.01      3.48 o 
   7   4   2      134.79      131.18      7.71 o 
   8   4   2      366.73      370.86      9.34 o 
   9   4   2        5.21        3.16      4.03 o 
  10   4   2       97.01       66.50     17.52 o 
  11   4   2       92.40      102.15     18.81 o 
  12   4   2      181.96      203.14     12.83 o 
   0   5   2        6.17        5.80      5.58 o 
   1   5   2       11.04       14.80      4.08 o 
   2   5   2       59.70       62.91      6.98 o 
   3   5   2      135.23      138.85      9.17 o 
   4   5   2       62.24       49.10      5.25 o 
   5   5   2       34.46       34.46      5.30 o 
   6   5   2       48.32       59.74      5.95 o 
   7   5   2       14.14       19.03      4.68 o 
   8   5   2       85.10       71.11     15.44 o 
   9   5   2      102.56       94.55     13.85 o 
   0   6   2       46.64       53.94      9.06 o 
   1   6   2      108.78      114.24      6.78 o 
   2   6   2       57.76       70.10      7.67 o 
   2   0   3     5567.80     5452.30     39.32 o 
   4   0   3    12706.04    13191.10    132.79 o 
   6   0   3     9505.64     9936.66    311.07 o 
   8   0   3      237.44      183.35     10.17 o 
  10   0   3      208.60      214.83     11.87 o 
  12   0   3      189.90      195.99     12.06 o 
  14   0   3       94.11       99.86     14.46 o 
  16   0   3       44.96       53.26     11.90 o 
   1   1   3     1054.80      982.58      7.66 o 
   2   1   3     1459.60     1383.99     10.98 o 
   3   1   3     2973.35     2771.41     17.71 o 
   4   1   3      767.51      735.15      6.83 o 
   5   1   3      890.12      805.27      8.94 o 
   6   1   3       10.31       14.95      3.63 o 
   7   1   3     2035.39     1958.56     18.44 o 
   8   1   3      458.73      499.50      8.60 o 
   9   1   3     1128.96     1099.29     16.03 o 
  10   1   3      819.81      847.12     14.84 o 
  11   1   3      224.42      230.06      9.56 o 
  12   1   3      104.92       99.97      9.51 o 
  13   1   3      124.30      113.46      9.93 o 
  14   1   3       64.11       51.84      8.20 o 
  15   1   3      215.82      223.89     11.99 o 
  16   1   3        9.23        2.09      5.81 o 
   1   2   3     1086.88     1129.46      9.12 o 
   2   2   3     4607.38     4591.94     29.55 o 
   3   2   3      595.33      633.77      6.80 o 
   4   2   3     2130.99     2171.64     17.26 o 
   5   2   3      665.46      706.26      7.71 o 
   6   2   3     2577.60     2557.08     20.47 o 
   7   2   3      260.15      232.21      7.43 o 
   8   2   3      284.76      275.10      6.36 o 
   9   2   3      937.97      902.38     12.29 o 
  10   2   3      331.87      317.74      9.82 o 
  11   2   3      451.14      464.22     10.64 o 
  12   2   3       78.93       75.08      7.00 o 
  13   2   3       54.67       54.96      7.20 o 
  14   2   3       67.87       73.71      7.85 o 
  15   2   3       36.34       38.14      8.67 o 
  16   2   3       38.52       40.50      9.27 o 
   1   3   3     1358.54     1386.96     10.73 o 
   2   3   3      239.56      250.15      4.70 o 
   3   3   3      568.00      593.26      7.15 o 
   4   3   3      692.70      798.48      8.78 o 
   5   3   3       22.99       21.34      3.10 o 
   6   3   3        8.88        6.41      4.61 o 
   7   3   3      296.10      292.01      8.01 o 
   8   3   3        2.22        8.24      4.61 o 
   9   3   3      398.38      356.66     11.96 o 
  10   3   3       38.30       30.98      5.47 o 
  11   3   3       34.30       35.99      5.91 o 
  12   3   3      160.26      179.35     10.28 o 
  13   3   3      129.08      130.65     19.34 o 
  14   3   3      136.74      139.50     20.82 o 
   1   4   3     1020.00     1059.10     11.12 o 
   2   4   3      310.38      340.38      6.30 o 
   3   4   3       39.71       43.17      3.78 o 
   4   4   3      181.55      190.21      5.75 o 
   5   4   3      165.45      165.86      5.72 o 
   6   4   3      264.75      283.63      8.00 o 
   7   4   3      138.00      139.05      8.01 o 
   8   4   3       19.67       20.69      6.22 o 
   9   4   3       12.70        8.80      5.88 o 
  10   4   3       62.08       57.16      8.53 o 
  11   4   3       32.12       24.55      7.35 o 
  12   4   3       41.30       19.64     12.46 o 
   1   5   3       59.98       56.08      5.24 o 
   2   5   3      797.91      855.05     12.70 o 
   3   5   3      107.56      122.91      5.90 o 
   4   5   3      264.60      289.26      7.59 o 
   5   5   3       23.71       23.40      4.66 o 
   6   5   3        9.66       10.13      4.10 o 
   7   5   3       43.43       47.43      5.15 o 
   8   5   3        9.31        8.67      4.90 o 
   9   5   3       52.17       34.26     10.48 o 
   1   6   3      115.78      111.03      7.16 o 
   2   6   3        0.42       -0.47      3.20 o 
   2   0   4     4538.09     4555.55     33.66 o 
   4   0   4      416.79      431.00      9.39 o 
   6   0   4     1688.58     1787.57     21.86 o 
   8   0   4     2448.34     2459.17     30.09 o 
  10   0   4     2440.54     2502.18     33.83 o 
  12   0   4       81.21       96.01     12.26 o 
  14   0   4       16.35       18.22     10.23 o 
  16   0   4       44.01       46.52     19.09 o 
   0   1   4       33.41       31.38      3.61 o 
   1   1   4     5107.12     4905.10     65.02 o 
   2   1   4    19747.88    20178.36    353.23 o 
   3   1   4     2454.30     2402.08     43.86 o 
   4   1   4     1137.00     1129.57     10.80 o 
   5   1   4     1320.16     1213.85     12.93 o 
   6   1   4       25.16       30.29      3.70 o 
   7   1   4     2791.01     2700.25     24.18 o 
   8   1   4      479.40      486.70      8.56 o 
   9   1   4     1380.41     1382.24     16.24 o 
  10   1   4      392.76      392.64      8.87 o 
  11   1   4       29.43       27.70      5.87 o 
  12   1   4        6.30        2.56      4.78 o 
  13   1   4      207.22      196.53      9.27 o 
  14   1   4        2.08        8.01      5.56 o 
  15   1   4      149.68      168.59     11.06 o 
  16   1   4        2.00        3.37      4.17 o 
   0   2   4      215.61      182.35      3.38 o 
   1   2   4      855.98      852.28      7.23 o 
   2   2   4      584.47      587.65      6.00 o 
   3   2   4      784.46      781.66      7.11 o 
   4   2   4      151.02      156.13      4.63 o 
   5   2   4     1330.43     1401.74     12.67 o 
   6   2   4      160.84      160.97      5.53 o 
   7   2   4       46.73       53.76      3.73 o 
   8   2   4      384.79      356.33      7.58 o 
   9   2   4      129.48      125.91      6.48 o 
  10   2   4     3061.96     3043.71     29.01 o 
  11   2   4      435.71      435.79     10.12 o 
  12   2   4      652.58      688.35     15.44 o 
  13   2   4       21.26       22.49      6.37 o 
  14   2   4       17.07       17.54      6.11 o 
  15   2   4       18.06       22.73      7.15 o 
  16   2   4        4.76       -1.30      5.36 o 
   0   3   4      420.17      457.49      6.99 o 
   1   3   4      788.46      767.29      7.74 o 
   2   3   4      798.96      846.34      7.51 o 
   3   3   4      925.52     1011.79     10.29 o 
   4   3   4       91.17       92.13      4.14 o 
   5   3   4       92.57       84.06      5.76 o 
   6   3   4        7.07        5.24      2.60 o 
   7   3   4      493.71      492.72      8.92 o 
   8   3   4      205.32      233.02      7.35 o 
   9   3   4      266.33      250.16      8.30 o 
  10   3   4        8.67        8.91      4.99 o 
  11   3   4      547.46      568.30     13.56 o 
  12   3   4       21.02       23.24      7.41 o 
  13   3   4       60.67       58.92     10.78 o 
  14   3   4        7.03        6.21      6.36 o 
   0   4   4      235.56      240.53      8.43 o 
   1   4   4     1304.47     1302.03     12.48 o 
   2   4   4      170.09      194.65      4.71 o 
   3   4   4       21.95       21.53      3.03 o 
   4   4   4        0.47        1.89      2.28 o 
   5   4   4      260.18      254.50      6.79 o 
   6   4   4       24.91       26.05      4.12 o 
   7   4   4       82.79       77.10      5.67 o 
   8   4   4      136.44      132.26      6.90 o 
   9   4   4       60.78       58.08      6.33 o 
  10   4   4      101.32      116.45      7.62 o 
  11   4   4        2.25        1.54      4.35 o 
  12   4   4       94.33       61.54     29.46 o 
   0   5   4      354.22      365.78     10.21 o 
   1   5   4      252.83      273.00      7.86 o 
   2   5   4       30.00       32.42      5.21 o 
   3   5   4       32.45       31.20      5.02 o 
   4   5   4      226.53      237.46      6.39 o 
   5   5   4       17.94       20.55      4.07 o 
   6   5   4       97.25       98.41      6.99 o 
   7   5   4       35.31       33.58      5.41 o 
   8   5   4      413.14      411.11     10.13 o 
   9   5   4       34.93       24.35      6.78 o 
   0   6   4       19.12       21.37      7.18 o 
   1   6   4       61.19       52.40      5.94 o 
   2   6   4       51.84       52.61      6.14 o 
   2   0   5     3800.60     3576.15     55.36 o 
   4   0   5     4004.97     4050.05     45.25 o 
   6   0   5     4259.23     4502.25     49.48 o 
   8   0   5      269.97      234.97     10.91 o 
  10   0   5     1258.07     1333.13     22.20 o 
  12   0   5      179.84      164.72     13.52 o 
  14   0   5      390.02      364.01     16.39 o 
  16   0   5      204.93      193.74     18.19 o 
   1   1   5    14538.80    14643.39    120.35 o 
   2   1   5     1452.48     1281.51     10.76 o 
   3   1   5     1764.69     1699.19     19.06 o 
   4   1   5        9.69       10.46      2.06 o 
   5   1   5     2925.52     2822.37     21.68 o 
   6   1   5      766.16      841.06     10.23 o 
   7   1   5      317.88      290.40      6.89 o 
   8   1   5      388.71      363.74      7.69 o 
   9   1   5      928.40      886.91     12.48 o 
  10   1   5      326.67      357.11      9.99 o 
  11   1   5      156.86      147.86      7.21 o 
  12   1   5      238.36      243.49      9.00 o 
  13   1   5      258.10      248.07     10.67 o 
  14   1   5       14.33       15.29      7.16 o 
  15   1   5       37.49       45.14      8.22 o 
  16   1   5       20.30       10.54      9.06 o 
   1   2   5      311.92      318.29      6.33 o 
   2   2   5       18.19       18.25      1.90 o 
   3   2   5      677.53      734.72      7.09 o 
   4   2   5     7200.20     7531.43     77.51 o 
   5   2   5      758.90      763.55      8.38 o 
   6   2   5      524.83      512.25      6.75 o 
   7   2   5      305.71      316.09      6.87 o 
   8   2   5       16.37       12.10      4.11 o 
   9   2   5       11.44       12.25      4.16 o 
  10   2   5      116.55      115.83      7.07 o 
  11   2   5      743.89      764.14     15.77 o 
  12   2   5      143.60      149.90      8.69 o 
  13   2   5       41.92       42.56      6.44 o 
  14   2   5       90.67       96.39      9.52 o 
  15   2   5        5.96        7.26      6.05 o 
  16   2   5       52.60       44.84      9.39 o 
   1   3   5      534.63      552.83      6.28 o 
   2   3   5      664.14      709.03      8.03 o 
   3   3   5      466.23      483.84      6.38 o 
   4   3   5       17.03       12.05      2.94 o 
   5   3   5      260.64      250.33      5.76 o 
   6   3   5       56.99       58.72      4.34 o 
   7   3   5      420.03      444.54      8.19 o 
   8   3   5        2.80        2.29      3.15 o 
   9   3   5      164.50      177.85      9.08 o 
  10   3   5        0.44       -0.10      4.28 o 
  11   3   5      664.83      655.24     14.96 o 
  12   3   5       70.91       84.38      9.13 o 
  13   3   5      320.25      344.64     13.14 o 
  14   3   5       81.63       99.22     11.72 o 
   1   4   5      697.20      713.73      8.88 o 
   2   4   5        8.17        8.43      3.03 o 
   3   4   5       36.86       43.22      4.18 o 
   4   4   5      447.64      443.15     13.61 o 
   5   4   5      311.86      306.58      6.80 o 
   6   4   5       84.74       98.81      5.60 o 
   7   4   5      139.24      121.67      7.42 o 
   8   4   5        0.95        2.22      4.48 o 
   9   4   5       45.71       37.26      7.07 o 
  10   4   5        7.40        6.18      6.12 o 
  11   4   5       22.84       14.05      6.62 o 
  12   4   5       32.99       20.45     10.66 o 
   1   5   5      177.00      193.33      7.76 o 
   2   5   5      378.17      403.42      7.21 o 
   3   5   5        2.77        1.59      2.98 o 
   4   5   5       30.63       33.25      4.51 o 
   5   5   5       26.96       27.30      4.14 o 
   6   5   5        1.40        3.38      3.18 o 
   7   5   5       29.05       25.63      4.71 o 
   8   5   5       41.28       38.67      6.81 o 
   9   5   5        3.84        3.97      4.04 o 
   1   6   5        6.56        5.53      3.82 o 
   0   0   6     1752.92     1704.77     28.17 o 
   2   0   6    61067.21    61133.97    705.90 o 
   4   0   6     2467.49     2394.40     24.84 o 
   6   0   6      164.42      138.72     14.05 o 
   8   0   6     1234.35     1180.17     18.05 o 
  10   0   6      534.35      536.81     13.81 o 
  12   0   6       76.69       89.53     10.77 o 
  14   0   6      398.92      363.56     20.08 o 
  16   0   6       37.99       54.49     11.82 o 
   0   1   6    50298.61    48797.97   2187.69 o 
   1   1   6     6262.24     5903.48     46.95 o 
   2   1   6      659.62      606.79      5.70 o 
   3   1   6      901.02      837.68      7.97 o 
   4   1   6        6.00        5.73      2.10 o 
   5   1   6     5042.77     4805.90     32.75 o 
   6   1   6      393.91      364.09      6.18 o 
   7   1   6      426.16      433.66      7.45 o 
   8   1   6      176.39      170.62      8.13 o 
   9   1   6     1002.91     1046.58     14.21 o 
  10   1   6      203.35      222.37      7.88 o 
  11   1   6      292.65      289.69      8.64 o 
  12   1   6       99.56      106.43      9.63 o 
  13   1   6       80.61       92.74      7.91 o 
  14   1   6        7.35        5.02      6.19 o 
  15   1   6       71.05       94.75      9.49 o 
  16   1   6        8.52        0.56      7.01 o 
   0   2   6     1102.59     1205.48      9.29 o 
   1   2   6        7.21       12.64      2.04 o 
   2   2   6     4322.86     4375.54     27.72 o 
   3   2   6      217.13      246.82      3.63 o 
   4   2   6      997.67     1052.69      9.83 o 
   5   2   6      320.22      304.31      5.35 o 
   6   2   6      213.55      208.38      4.99 o 
   7   2   6      132.49      132.71      6.22 o 
   8   2   6      469.84      436.77      8.65 o 
   9   2   6       40.72       36.74      4.87 o 
  10   2   6      290.82      289.19      9.79 o 
  11   2   6      142.28      137.83      8.23 o 
  12   2   6       91.35       84.85      8.10 o 
  13   2   6      103.35       94.87     10.64 o 
  14   2   6       11.96       12.81      6.19 o 
  15   2   6       21.03       18.17      6.89 o 
   0   3   6      283.12      309.08      4.72 o 
   1   3   6     1170.50     1236.87      9.10 o 
   2   3   6      433.66      412.94      5.73 o 
   3   3   6      424.81      399.56      6.93 o 
   4   3   6      104.14      110.42      4.28 o 
   5   3   6      383.01      355.64      5.96 o 
   6   3   6        6.53        6.40      3.15 o 
   7   3   6      990.70     1022.24     13.52 o 
   8   3   6      110.52      124.27      7.99 o 
   9   3   6       94.39       86.45      6.13 o 
  10   3   6       17.29       13.55      5.36 o 
  11   3   6      120.04      118.94      8.78 o 
  12   3   6        4.33       -0.35      4.66 o 
  13   3   6      149.66      146.85     11.93 o 
  14   3   6       22.33       24.45      8.56 o 
   0   4   6     1143.85     1228.68     17.25 o 
   1   4   6      364.11      363.21      5.94 o 
   2   4   6      410.48      444.53      6.31 o 
   3   4   6       93.99       98.60      4.36 o 
   4   4   6       10.98       10.87      2.80 o 
   5   4   6      371.54      379.37      7.97 o 
   6   4   6      172.32      180.06      6.18 o 
   7   4   6       45.52       40.64      8.64 o 
   8   4   6       14.85       14.34      4.98 o 
   9   4   6       29.68       23.71      5.30 o 
  10   4   6      129.62      145.28      8.20 o 
  11   4   6       49.63       23.51     12.46 o 
  12   4   6       16.14        5.61      6.71 o 
   0   5   6       93.12       92.19      6.41 o 
   1   5   6       60.15       62.10      4.65 o 
   2   5   6       27.73       31.25      3.74 o 
   3   5   6        6.05        3.65      3.27 o 
   4   5   6       53.82       53.81      4.21 o 
   5   5   6       27.79       28.45      4.46 o 
   6   5   6        2.49        6.63      4.13 o 
   7   5   6       61.96       51.05      6.54 o 
   8   5   6      442.04      463.34     13.11 o 
   9   5   6        5.29        0.25      3.82 o 
   0   6   6       73.36       70.58     10.38 o 
   1   6   6       12.89        8.46      4.36 o 
   2   0   7    44402.54    45257.17    598.88 o 
   4   0   7     2979.55     2755.82     23.46 o 
   6   0   7     6686.15     7393.29     90.57 o 
   8   0   7      926.30      934.10     24.94 o 
  10   0   7       27.86        9.95      9.62 o 
  12   0   7     2374.03     2565.65     67.76 o 
  14   0   7       34.84       49.15     10.91 o 
  16   0   7      405.22      437.76     20.71 o 
   1   1   7     1941.63     1804.53     25.55 o 
   2   1   7     3153.88     3352.81     22.51 o 
   3   1   7      892.98      848.57      7.46 o 
   4   1   7      152.04      141.10      3.59 o 
   5   1   7     1697.85     1658.80     15.91 o 
   6   1   7       18.18       16.07      3.02 o 
   7   1   7      713.62      665.92     10.72 o 
   8   1   7      591.59      608.81      8.96 o 
   9   1   7     1273.63     1333.03     15.37 o 
  10   1   7       61.27       53.82      6.62 o 
  11   1   7      235.21      208.91      9.71 o 
  12   1   7      130.46      112.09      8.29 o 
  13   1   7      645.44      680.27     15.43 o 
  14   1   7      107.24      101.20     10.37 o 
  15   1   7       51.65       62.88     10.46 o 
  16   1   7        0.48        1.61      5.96 o 
   1   2   7      841.13      865.57      7.38 o 
   2   2   7     1822.43     1901.86     13.00 o 
   3   2   7       40.43       36.72      1.79 o 
   4   2   7     1064.40     1056.54     10.83 o 
   5   2   7     1074.73     1082.03     11.92 o 
   6   2   7        2.31       -0.95      2.20 o 
   7   2   7      194.00      209.29      7.60 o 
   8   2   7      128.44      142.94      6.20 o 
   9   2   7      361.39      391.74     11.75 o 
  10   2   7       69.04       57.16      6.11 o 
  11   2   7      153.78      166.64      8.24 o 
  12   2   7       87.17       82.56      9.99 o 
  13   2   7      232.82      229.91     10.54 o 
  14   2   7       30.90       24.04      7.26 o 
  15   2   7        3.83        4.41      6.71 o 
   1   3   7     2386.91     2405.18     14.69 o 
   2   3   7       15.55       19.41      2.04 o 
   3   3   7      159.42      165.24      3.99 o 
   4   3   7        0.05       -0.18      1.96 o 
   5   3   7      489.17      447.67      6.61 o 
   6   3   7      400.35      403.17      7.20 o 
   7   3   7      528.31      535.36     10.30 o 
   8   3   7       12.76       14.14      4.02 o 
   9   3   7       65.97       60.20      5.55 o 
  10   3   7       19.24       17.33      5.71 o 
  11   3   7       18.32        9.85      5.16 o 
  12   3   7       15.55        6.54      6.88 o 
  13   3   7      192.07      194.40     10.07 o 
  14   3   7       42.89       38.66     11.72 o 
   1   4   7      244.18      273.30      4.68 o 
   2   4   7       36.86       44.74      3.04 o 
   3   4   7      207.76      196.66      5.12 o 
   4   4   7      579.72      612.73      7.66 o 
   5   4   7      213.03      213.63      6.96 o 
   6   4   7      131.96      111.37      8.09 o 
   7   4   7       41.21       37.66      4.30 o 
   8   4   7      101.15       92.66      5.73 o 
   9   4   7       39.62       27.09      5.57 o 
  10   4   7       99.73      104.64      8.64 o 
  11   4   7      115.25       73.67     29.38 o 
  12   4   7       40.08       16.84     10.58 o 
   1   5   7       41.17       42.27      4.21 o 
   2   5   7      349.89      390.94      7.10 o 
   3   5   7        8.98        8.70      2.79 o 
   4   5   7       35.35       32.71      4.42 o 
   5   5   7       19.87       15.82      3.52 o 
   6   5   7       57.44       60.31      6.07 o 
   7   5   7       67.50       49.51      7.12 o 
   8   5   7       13.67        5.80      4.97 o 
   9   5   7       12.02        6.38      6.55 o 
   0   0   8    23536.45    24882.65    365.79 o 
   2   0   8     6482.34     6228.72     61.98 o 
   4   0   8     8241.67     8903.33    108.91 o 
   6   0   8     3247.26     4032.55     46.90 o 
   8   0   8     1084.31     1059.69     17.11 o 
  10   0   8     1044.72      996.99     19.27 o 
  12   0   8        7.86       -0.35      7.68 o 
  14   0   8       67.46       38.29     10.46 o 
  16   0   8       46.60       43.54     14.96 o 
   0   1   8     4042.68     4061.89     31.52 o 
   1   1   8     4241.45     4212.92     26.78 o 
   2   1   8       68.18       85.70      3.58 o 
   3   1   8       23.68       25.79      2.52 o 
   4   1   8      448.13      459.98      6.91 o 
   5   1   8       25.80       23.90      3.88 o 
   6   1   8       48.06       55.17      3.92 o 
   7   1   8     3436.55     3336.56     29.60 o 
   8   1   8      109.79      117.19      6.22 o 
   9   1   8      201.73      204.36      6.80 o 
  10   1   8        9.43       17.55      4.68 o 
  11   1   8      153.18      158.51      7.95 o 
  12   1   8        7.59        7.70      5.60 o 
  13   1   8      499.50      496.92     15.62 o 
  14   1   8        3.77        3.79      4.83 o 
  15   1   8      173.38      217.97     11.77 o 
  16   1   8       13.90       12.67      7.39 o 
   0   2   8     1000.76      955.36      7.85 o 
   1   2   8     1440.63     1511.73     15.00 o 
   2   2   8     1208.38     1078.44      7.41 o 
   3   2   8      179.32      178.62      3.44 o 
   4   2   8      269.10      261.99      5.63 o 
   5   2   8     1499.37     1599.12     14.87 o 
   6   2   8       46.94       28.13      3.13 o 
   7   2   8      458.80      460.87      8.45 o 
   8   2   8      241.89      250.38      7.79 o 
   9   2   8      754.26      784.16     13.11 o 
  10   2   8     1331.13     1302.44     19.10 o 
  11   2   8      197.20      179.12      8.91 o 
  12   2   8       41.66       38.04      6.43 o 
  13   2   8       40.63       38.14      7.88 o 
  14   2   8       14.84       11.86      6.97 o 
  15   2   8       39.21       39.33      7.64 o 
   0   3   8      216.71      199.06      4.92 o 
   1   3   8     1545.64     1526.80      9.54 o 
   2   3   8       61.99       73.40      2.79 o 
   3   3   8       73.39       69.09      2.96 o 
   4   3   8        9.36        8.72      2.44 o 
   5   3   8      302.01      283.37      5.70 o 
   6   3   8       74.70       63.55      4.97 o 
   7   3   8      426.16      395.32      8.25 o 
   8   3   8      737.52      780.55     12.06 o 
   9   3   8      525.82      515.72     11.31 o 
  10   3   8       86.31       72.13      6.20 o 
  11   3   8      107.17       97.31     10.08 o 
  12   3   8       21.61       15.34      5.58 o 
  13   3   8       35.96       27.06      8.07 o 
  14   3   8        2.35        6.44      5.89 o 
   0   4   8       93.17      112.58      4.76 o 
   1   4   8      247.48      247.52      4.54 o 
   2   4   8       47.02       50.85      2.63 o 
   3   4   8      111.86      103.39      4.16 o 
   4   4   8       31.74       24.48      3.79 o 
   5   4   8      109.69      102.27      4.90 o 
   6   4   8        0.70       -0.94      2.46 o 
   7   4   8        3.26        4.79      2.79 o 
   8   4   8        7.20        6.31      4.12 o 
   9   4   8       38.37       36.75      6.67 o 
  10   4   8      414.03      402.76     13.11 o 
  11   4   8       29.17       21.59      9.91 o 
  12   4   8        1.82        0.87      6.59 o 
   0   5   8      250.64      277.28      9.83 o 
   1   5   8       82.83       86.91      5.39 o 
   2   5   8        2.47        1.70      2.83 o 
   3   5   8       16.43       12.61      3.30 o 
   4   5   8       14.55       12.00      3.22 o 
   5   5   8       28.42       25.15      4.24 o 
   6   5   8        1.37        0.14      2.69 o 
   7   5   8      124.83      105.44     19.92 o 
   8   5   8      110.64      100.00     15.38 o 
   9   5   8        6.53        3.26      7.09 o 
   2   0   9      585.59      564.16     10.56 o 
   4   0   9     6235.41     5867.04     58.96 o 
   6   0   9     3189.49     3560.55     39.82 o 
   8   0   9      318.66      303.88     11.77 o 
  10   0   9     1106.05     1132.14     20.72 o 
  12   0   9       68.25       70.57      9.93 o 
  14   0   9       23.92       26.89     15.44 o 
  16   0   9      169.25      189.58     26.71 o 
   1   1   9     2580.22     2376.38     32.21 o 
   2   1   9     1271.71     1212.26      9.61 o 
   3   1   9      232.63      213.26      5.12 o 
   4   1   9       40.15       44.85      3.09 o 
   5   1   9     1088.76     1129.03     11.37 o 
   6   1   9       64.45       62.56      3.72 o 
   7   1   9     3100.40     3068.48     40.93 o 
   8   1   9       84.31      103.59      6.03 o 
   9   1   9      102.29      101.20      6.93 o 
  10   1   9        0.78        0.10      3.71 o 
  11   1   9       35.83       36.19      6.31 o 
  12   1   9      184.73      195.42      9.64 o 
  13   1   9      716.18      763.00     15.35 o 
  14   1   9        2.71       -0.74      5.13 o 
  15   1   9       46.48       57.47      8.95 o 
  16   1   9        3.27        3.53      7.78 o 
   1   2   9      319.74      329.24      5.27 o 
   2   2   9      111.41      142.22      4.17 o 
   3   2   9     1095.50     1172.12      9.37 o 
   4   2   9     3514.00     3638.12     29.22 o 
   5   2   9      650.33      659.37      9.58 o 
   6   2   9      425.47      395.66      7.21 o 
   7   2   9      109.64      105.11      5.43 o 
   8   2   9      621.39      624.32     12.74 o 
   9   2   9      767.79      776.88     14.21 o 
  10   2   9      252.27      264.12      9.65 o 
  11   2   9       39.42       40.05      8.13 o 
  12   2   9      224.20      249.62     10.70 o 
  13   2   9       18.60       17.45      6.92 o 
  14   2   9        2.98        9.54      5.99 o 
  15   2   9       26.77       29.97      8.55 o 
   1   3   9      596.75      579.32      4.98 o 
   2   3   9     1322.59     1384.40      8.96 o 
   3   3   9      225.69      213.57      3.73 o 
   4   3   9        0.42        1.28      1.84 o 
   5   3   9      275.18      266.15      4.94 o 
   6   3   9      332.22      372.09      6.86 o 
   7   3   9      119.40       99.37      7.38 o 
   8   3   9        7.86        6.13      3.37 o 
   9   3   9      140.05      133.31      7.91 o 
  10   3   9       26.32       26.32      5.94 o 
  11   3   9       52.37       44.70      6.81 o 
  12   3   9        3.52        3.78      4.78 o 
  13   3   9       51.54       32.84      9.05 o 
  14   3   9       17.10       12.02      7.23 o 
   1   4   9       73.40       71.72      2.74 o 
   2   4   9      518.02      542.47      5.51 o 
   3   4   9      121.00      122.29      3.78 o 
   4   4   9      323.43      367.75      5.54 o 
   5   4   9       16.51       20.07      3.38 o 
   6   4   9       23.35       22.50      3.08 o 
   7   4   9        7.79        9.43      3.07 o 
   8   4   9      255.83      248.50      9.12 o 
   9   4   9        5.29        9.96      5.37 o 
  10   4   9       22.60       18.95      5.35 o 
  11   4   9       15.82       12.06      7.64 o 
  12   4   9        4.17        6.23      5.32 o 
   1   5   9       65.88       61.32      5.57 o 
   2   5   9      112.85      125.10      4.83 o 
   3   5   9       19.63       13.38      3.41 o 
   4   5   9       15.94       16.89      2.91 o 
   5   5   9       49.30       37.25      6.41 o 
   6   5   9      135.45      125.92     19.88 o 
   7   5   9       71.84       52.76     16.86 o 
   8   5   9        1.31        2.59      4.75 o 
   0   0  10    17871.48    17961.21    268.99 o 
   2   0  10    13698.56    13678.20    138.45 o 
   4   0  10      841.10      847.30     12.45 o 
   6   0  10     1255.09     1275.44     30.64 o 
   8   0  10      198.52      219.38      9.03 o 
  10   0  10       16.68       17.80      8.24 o 
  12   0  10       26.56       20.88     10.29 o 
  14   0  10      118.32      104.76     12.63 o 
  16   0  10       42.65       37.14     30.92 o 
   0   1  10       16.88       19.91      1.93 o 
   1   1  10     3545.57     3243.31     24.46 o 
   2   1  10       69.83       81.89      3.02 o 
   3   1  10      464.49      487.72      8.01 o 
   4   1  10     2995.02     3132.78     25.26 o 
   5   1  10     2046.55     2075.68     17.42 o 
   6   1  10       14.57       13.88      3.10 o 
   7   1  10     1536.18     1491.41     17.80 o 
   8   1  10      156.83      171.91      7.24 o 
   9   1  10      253.42      261.59      7.95 o 
  10   1  10       35.84       35.09      5.47 o 
  11   1  10       59.48       65.86      6.92 o 
  12   1  10       94.20       98.09      9.10 o 
  13   1  10      347.60      337.73     13.77 o 
  14   1  10        3.86        6.73      6.73 o 
  15   1  10       69.68       61.41     10.29 o 
  16   1  10       17.40       14.51      8.24 o 
   0   2  10      266.64      283.05      3.78 o 
   1   2  10      456.93      457.10      5.25 o 
   2   2  10        7.75        8.50      3.40 o 
   3   2  10     1081.68     1173.97     15.06 o 
   4   2  10      230.40      218.06      5.27 o 
   5   2  10       86.10       80.40      3.18 o 
   6   2  10      589.30      638.84      9.78 o 
   7   2  10       52.53       59.37      5.45 o 
   8   2  10      507.94      539.16     11.46 o 
   9   2  10      440.94      431.45     11.41 o 
  10   2  10     1729.17     1777.41     23.16 o 
  11   2  10      158.71      152.08      9.51 o 
  12   2  10      111.19      116.14     10.56 o 
  13   2  10        2.70        3.16      5.03 o 
  14   2  10       62.63       60.59      8.88 o 
  15   2  10       41.98       60.91      9.79 o 
   0   3  10      503.43      469.20      9.41 o 
   1   3  10      663.88      645.66      4.37 o 
   2   3  10        2.56        1.55      0.78 o 
   3   3  10      282.91      279.08      3.09 o 
   4   3  10        1.23        1.09      1.48 o 
   5   3  10      277.74      269.59      6.09 o 
   6   3  10        3.10        6.47      2.14 o 
   7   3  10      112.35      102.38      5.66 o 
   8   3  10       75.59       68.83      5.15 o 
   9   3  10       74.97       72.08      6.00 o 
  10   3  10      127.19      136.08      8.10 o 
  11   3  10       98.73       76.49     16.40 o 
  12   3  10       89.88       50.38     22.57 o 
  13   3  10       75.34       19.59     10.62 o 
  14   3  10        2.68        0.75      5.39 o 
   0   4  10       16.37       12.74      3.05 o 
   1   4  10       12.77       15.89      1.93 o 
   2   4  10        3.21        5.06      1.52 o 
   3   4  10      332.80      319.31      4.31 o 
   4   4  10       60.26       65.17      3.54 o 
   5   4  10        4.44        3.23      2.01 o 
   6   4  10      322.90      331.64     11.96 o 
   7   4  10       18.85       12.69      3.45 o 
   8   4  10      178.84      184.21      8.04 o 
   9   4  10       24.26       23.05      6.31 o 
  10   4  10      375.05      410.09     11.04 o 
  11   4  10       34.64       11.85      8.63 o 
  12   4  10        6.14        0.47      5.47 o 
   0   5  10      428.97      429.97     11.63 o 
   1   5  10       46.60       39.01      3.15 o 
   2   5  10        1.05        1.71      1.91 o 
   3   5  10       57.91       46.63      6.82 o 
   4   5  10       87.56       87.32     10.69 o 
   5   5  10       25.27       19.52      6.08 o 
   6   5  10       11.57       11.05      5.37 o 
   7   5  10       57.64       43.40     11.92 o 
   8   5  10       53.57       43.83     12.61 o 
   2   0  11      514.35      449.66     12.58 o 
   4   0  11     2637.38     2636.33     33.06 o 
   6   0  11     2339.73     2519.30     30.33 o 
   8   0  11      814.33      831.64     15.48 o 
  10   0  11       59.79       65.07      8.34 o 
  12   0  11     1080.42     1038.14     24.59 o 
  14   0  11        2.06        5.01      8.31 o 
  16   0  11       80.06       60.80     44.14 o 
   1   1  11     3177.71     2829.62     22.81 o 
   2   1  11      743.63      726.78      7.76 o 
   3   1  11     2738.51     2712.20     21.01 o 
   4   1  11      357.47      343.63     10.25 o 
   5   1  11     1546.57     1452.62     17.74 o 
   6   1  11      327.72      296.09      5.93 o 
   7   1  11      255.18      247.49      7.00 o 
   8   1  11       98.14      105.11      6.16 o 
   9   1  11      291.98      298.19      7.78 o 
  10   1  11        0.66        2.64      3.70 o 
  11   1  11      240.53      274.60      9.43 o 
  12   1  11        0.09       -0.54      4.17 o 
  13   1  11      215.79      226.88     11.81 o 
  14   1  11       19.56       28.51      8.47 o 
  15   1  11        3.36        7.16      6.31 o 
  16   1  11        4.38        6.75      6.85 o 
   1   2  11     2048.95     2080.82     25.14 o 
   2   2  11     1647.72     1720.39     20.17 o 
   3   2  11      355.62      365.24      8.44 o 
   4   2  11      655.84      641.34      6.85 o 
   5   2  11      213.76      216.47      4.24 o 
   6   2  11      489.87      485.41      7.22 o 
   7   2  11      323.73      339.39      8.45 o 
   8   2  11     1125.24     1141.26     14.92 o 
   9   2  11      129.84      121.91     10.60 o 
  10   2  11      322.42      354.89     13.77 o 
  11   2  11       39.46       42.57      7.74 o 
  12   2  11       68.00       76.59      9.15 o 
  13   2  11        1.75       -0.58      6.24 o 
  14   2  11       43.41       48.04     10.21 o 
  15   2  11       33.49       51.95     11.13 o 
   1   3  11      810.20      781.26      7.68 o 
   2   3  11       11.87       14.60      3.37 o 
   3   3  11      607.33      609.79      8.41 o 
   4   3  11      156.14      155.68      3.00 o 
   5   3  11      657.15      610.42      7.29 o 
   6   3  11      136.57      133.19      5.60 o 
   7   3  11       81.95       77.38      5.65 o 
   8   3  11       26.49       24.14      3.75 o 
   9   3  11      547.35      555.93     10.34 o 
  10   3  11       16.66       14.08      6.11 o 
  11   3  11       44.87       34.89      8.75 o 
  12   3  11       84.48       50.71     22.47 o 
  13   3  11       42.15       20.55     11.34 o 
  14   3  11       18.39        8.52      8.80 o 
   1   4  11       18.01       17.70      1.69 o 
   2   4  11       21.82       21.61      1.62 o 
   3   4  11      783.89      729.78     16.95 o 
   4   4  11      381.69      411.77      7.73 o 
   5   4  11       41.90       35.02      2.62 o 
   6   4  11       13.15       15.13      3.46 o 
   7   4  11       10.34        9.06      3.71 o 
   8   4  11      101.24      109.12     14.72 o 
   9   4  11       64.48       52.38     14.08 o 
  10   4  11       52.53       34.30     10.50 o 
  11   4  11       32.55       11.82      7.19 o 
   1   5  11       40.94       30.59      3.28 o 
   2   5  11       64.98       50.84      2.92 o 
   3   5  11       67.33       48.79      8.98 o 
   4   5  11       64.82       50.09     15.95 o 
   5   5  11       17.10       15.03      5.47 o 
   6   5  11      246.01      255.47     22.76 o 
   7   5  11        9.49        5.84      6.04 o 
   8   5  11        3.34       -0.55      5.68 o 
   0   0  12    12454.69    12895.05    187.17 o 
   2   0  12     2257.62     2261.97     26.84 o 
   4   0  12      192.03      176.62      6.54 o 
   6   0  12      327.22      335.83     19.66 o 
   8   0  12      637.31      696.42     16.54 o 
  10   0  12      525.23      539.68     14.73 o 
  12   0  12       83.14       64.47     12.91 o 
  14   0  12       30.59       38.63     12.74 o 
  16   0  12       17.06        8.53     13.26 o 
   0   1  12      295.50      281.00      6.25 o 
   1   1  12     1119.69     1035.66     11.31 o 
   2   1  12     2690.35     2561.01     20.59 o 
   3   1  12     2566.18     2411.88     18.97 o 
   4   1  12       31.36       32.32      4.32 o 
   5   1  12      131.10      118.54      7.34 o 
   6   1  12       11.58        9.45      2.95 o 
   7   1  12      864.45      847.05     12.22 o 
   8   1  12        7.65        0.03      4.03 o 
   9   1  12      334.66      336.51     13.76 o 
  10   1  12       94.84       94.27      8.12 o 
  11   1  12      215.98      245.75     10.92 o 
  12   1  12      117.93      108.93      9.02 o 
  13   1  12       60.00       66.35      8.65 o 
  14   1  12        5.12        8.84      6.64 o 
  15   1  12        1.48        9.07      6.44 o 
   0   2  12     2057.52     2124.40     28.08 o 
   1   2  12     1410.54     1407.39     36.55 o 
   2   2  12     5013.48     5330.62     49.13 o 
   3   2  12      165.28      155.87      6.78 o 
   4   2  12       12.00       11.12      3.23 o 
   5   2  12       36.98       42.13      2.52 o 
   6   2  12      465.46      468.04      8.16 o 
   7   2  12      457.59      461.01      7.86 o 
   8   2  12      356.12      359.97      8.85 o 
   9   2  12      342.88      329.05      9.25 o 
  10   2  12       77.57       77.25      7.19 o 
  11   2  12       11.50        9.98      5.44 o 
  12   2  12       76.31       81.74     11.90 o 
  13   2  12       18.44       20.20      9.38 o 
  14   2  12       34.98       36.81      9.29 o 
  15   2  12       29.70       26.17      9.16 o 
   0   3  12      135.19      131.53      4.92 o 
   1   3  12      807.49      771.17      7.49 o 
   2   3  12      365.51      408.01      8.27 o 
   3   3  12      586.16      535.16      7.41 o 
   4   3  12        0.43       -0.27      2.29 o 
   5   3  12      431.98      414.23      5.88 o 
   6   3  12       46.58       54.28      3.70 o 
   7   3  12       82.48       74.86      4.71 o 
   8   3  12       18.04       16.58      3.74 o 
   9   3  12      176.51      189.06      7.51 o 
  10   3  12        3.20        1.13      3.72 o 
  11   3  12      144.37      149.13      9.88 o 
  12   3  12       11.92        5.45      7.09 o 
  13   3  12       27.07       14.95      9.65 o 
   0   4  12       72.07       75.06      2.89 o 
   1   4  12      148.34      137.53      3.29 o 
   2   4  12      503.07      543.24      7.57 o 
   3   4  12      434.62      434.09      7.66 o 
   4   4  12       42.18       39.07      5.35 o 
   5   4  12      144.44      148.29      6.67 o 
   6   4  12        2.42        0.06      1.96 o 
   7   4  12       53.18       47.44      6.80 o 
   8   4  12      106.85      108.60     26.27 o 
   9   4  12      215.09      198.87      9.43 o 
  10   4  12       23.29       21.86      6.18 o 
  11   4  12        6.07        0.71      4.11 o 
   0   5  12      291.41      289.22     11.49 o 
   1   5  12       22.03       15.04      2.23 o 
   2   5  12        1.70        0.72      1.32 o 
   3   5  12       15.71       10.76      4.64 o 
   4   5  12       64.32       45.62     12.40 o 
   5   5  12       21.54       14.25      6.18 o 
   6   5  12      129.39      106.51     29.65 o 
   7   5  12       27.16       20.35      6.28 o 
   8   5  12        0.97       -0.07      7.28 o 
   2   0  13     2095.85     1926.97     24.33 o 
   4   0  13      439.95      458.52     13.78 o 
   6   0  13      475.79      456.61     15.02 o 
   8   0  13       76.35       92.22      7.87 o 
  10   0  13       72.72       88.19     11.00 o 
  12   0  13      506.55      460.12     20.42 o 
  14   0  13      915.01     1005.67     31.37 o 
  16   0  13        4.94        4.76      9.00 o 
   1   1  13     1943.80     1937.84     14.23 o 
   2   1  13     2443.22     2447.11     20.46 o 
   3   1  13      521.52      458.44      6.46 o 
   4   1  13      334.56      336.05      5.12 o 
   5   1  13      137.05      113.62      5.67 o 
   6   1  13      629.57      690.59     15.51 o 
   7   1  13      760.58      761.17     11.18 o 
   8   1  13       30.17       24.01      4.52 o 
   9   1  13      261.87      257.74      9.99 o 
  10   1  13        7.00        5.44      5.04 o 
  11   1  13      344.61      381.24     12.57 o 
  12   1  13      326.57      359.51     11.01 o 
  13   1  13      174.66      177.86      9.89 o 
  14   1  13        2.47        7.39      5.97 o 
  15   1  13       33.06       35.60      9.02 o 
   1   2  13      242.63      253.90      3.08 o 
   2   2  13      108.12      101.15      4.70 o 
   3   2  13      164.79      150.38      7.38 o 
   4   2  13      761.74      728.70     11.26 o 
   5   2  13       80.38       81.42      7.25 o 
   6   2  13      456.47      524.04      7.97 o 
   7   2  13      133.60      133.39      5.06 o 
   8   2  13        4.48        4.53      4.10 o 
   9   2  13      541.28      544.91     12.64 o 
  10   2  13      163.01      159.98      8.87 o 
  11   2  13       11.74        9.88      6.05 o 
  12   2  13      110.04      106.09     11.07 o 
  13   2  13       81.43       82.90      8.83 o 
  14   2  13      184.40      236.32     17.41 o 
  15   2  13       45.58       43.17     10.21 o 
   1   3  13      409.19      400.68      4.83 o 
   2   3  13        3.00        4.83      2.75 o 
   3   3  13      285.22      262.62      5.70 o 
   4   3  13        1.94        1.32      2.39 o 
   5   3  13      305.68      308.44      7.72 o 
   6   3  13      124.89      126.16      3.91 o 
   7   3  13       86.23       80.88      4.69 o 
   8   3  13       14.42       12.49      4.10 o 
   9   3  13      227.58      242.58      7.11 o 
  10   3  13       40.04       25.65      7.37 o 
  11   3  13      277.43      288.69     11.39 o 
  12   3  13      108.17      128.15     21.61 o 
  13   3  13        7.89       -0.26      6.28 o 
   1   4  13      511.31      491.74     11.01 o 
   2   4  13       23.53       30.69      3.53 o 
   3   4  13      149.92      149.92      5.17 o 
   4   4  13       88.30       90.30     10.06 o 
   5   4  13      123.08      117.53      7.38 o 
   6   4  13      146.51      153.32      7.74 o 
   7   4  13       55.53       47.97      6.24 o 
   8   4  13        5.01        3.02      2.56 o 
   9   4  13       48.99       27.04     10.09 o 
  10   4  13        8.20        5.13      5.09 o 
  11   4  13        0.92        4.50      5.17 o 
   1   5  13       31.55       26.76      4.75 o 
   2   5  13       72.80       57.00      9.88 o 
   3   5  13        2.27        0.11      2.76 o 
   4   5  13      156.74      167.54      6.85 o 
   5   5  13       20.47       12.80      5.09 o 
   6   5  13      235.17      226.31     23.47 o 
   7   5  13        9.84        5.59      6.93 o 
   0   0  14      819.56      833.56     18.02 o 
   2   0  14      742.10      741.83     12.42 o 
   4   0  14     1567.80     1615.59     22.54 o 
   6   0  14     1134.58     1281.95     20.40 o 
   8   0  14     1211.84     1102.47     36.03 o 
  10   0  14      123.89      109.89     10.00 o 
  12   0  14      155.68      149.98     14.79 o 
  14   0  14       45.56       33.04     13.72 o 
   0   1  14       20.49       11.29      3.57 o 
   1   1  14      722.05      767.58      7.98 o 
   2   1  14     1006.35     1022.70     10.15 o 
   3   1  14      229.86      223.59      5.74 o 
   4   1  14      151.07      137.49      5.62 o 
   5   1  14     1630.24     1606.87     19.87 o 
   6   1  14      188.21      201.65      7.09 o 
   7   1  14      444.65      457.26      8.53 o 
   8   1  14       38.60       41.72      6.57 o 
   9   1  14     1292.28     1331.07     20.06 o 
  10   1  14        1.24       -1.18      4.25 o 
  11   1  14       95.25       93.79      9.35 o 
  12   1  14        0.62        4.21      7.80 o 
  13   1  14       80.27       69.83     13.86 o 
  14   1  14        2.94        7.44      9.47 o 
  15   1  14       30.23       32.76     11.41 o 
   0   2  14       75.88       77.55     10.43 o 
   1   2  14      462.65      448.25      5.57 o 
   2   2  14       64.93       57.45      3.53 o 
   3   2  14      477.26      469.83     10.32 o 
   4   2  14      759.06      791.34     13.05 o 
   5   2  14       41.82       47.09      6.61 o 
   6   2  14       38.06       45.46      5.32 o 
   7   2  14      544.36      569.49      8.98 o 
   8   2  14      374.53      370.55      9.33 o 
   9   2  14      280.65      268.96      8.78 o 
  10   2  14      162.23      164.49      8.08 o 
  11   2  14       34.61       40.91      8.26 o 
  12   2  14      131.54      148.96     11.40 o 
  13   2  14       90.77       96.31     10.58 o 
  14   2  14      105.34      109.94     13.59 o 
   0   3  14       83.81       87.96     10.95 o 
   1   3  14      160.11      159.22      2.91 o 
   2   3  14      246.98      234.47      4.84 o 
   3   3  14       49.08       52.10      3.22 o 
   4   3  14       20.96       16.76      3.73 o 
   5   3  14      219.58      231.10      8.25 o 
   6   3  14       94.90       98.32      7.04 o 
   7   3  14      129.32      112.71      5.39 o 
   8   3  14        3.26        2.80      3.43 o 
   9   3  14      196.23      201.36      8.19 o 
  10   3  14        1.15        0.12      3.34 o 
  11   3  14      136.01      138.35     22.18 o 
  12   3  14       77.78       39.90     18.43 o 
  13   3  14       15.35        7.85      6.55 o 
   0   4  14      724.37      863.03     34.89 o 
   1   4  14      421.93      395.96      9.72 o 
   2   4  14       81.37       93.44      3.59 o 
   3   4  14       50.58       55.94      5.84 o 
   4   4  14       11.11       12.71      5.18 o 
   5   4  14       15.09       12.95      5.75 o 
   6   4  14        0.21        0.22      4.58 o 
   7   4  14       38.98       18.31     10.27 o 
   8   4  14        2.08        1.77      1.78 o 
   9   4  14        5.31        6.04      5.23 o 
  10   4  14        4.84        1.49      5.33 o 
  11   4  14        1.21        2.40      7.60 o 
   1   5  14       38.62       19.51     13.47 o 
   2   5  14       28.58       21.10      3.11 o 
   3   5  14       15.09        6.51      3.29 o 
   4   5  14       64.77       39.97     11.09 o 
   5   5  14       59.77       32.13     11.66 o 
   6   5  14       36.24       24.18      6.33 o 
   7   5  14        2.03        3.21      4.86 o 
   2   0  15     5327.86     5271.89     56.58 o 
   4   0  15       51.40       47.95      6.56 o 
   6   0  15      148.03      133.63      9.13 o 
   8   0  15      582.98      579.17     20.77 o 
  10   0  15      321.56      332.18     27.13 o 
  12   0  15      393.66      412.56     16.65 o 
  14   0  15       44.93       36.26     11.50 o 
   1   1  15      587.41      545.18      7.34 o 
   2   1  15      299.49      295.04      5.59 o 
   3   1  15      455.89      439.09      6.58 o 
   4   1  15        7.34        7.54      2.22 o 
   5   1  15     1909.68     1829.07     22.66 o 
   6   1  15       30.65       32.33      4.85 o 
   7   1  15        5.80        4.79      4.34 o 
   8   1  15        3.79       -0.66      3.35 o 
   9   1  15      584.01      608.90     13.46 o 
  10   1  15       93.33       85.17      8.41 o 
  11   1  15      144.15      150.77      9.31 o 
  12   1  15       19.87       23.92      7.23 o 
  13   1  15       30.58       41.51      8.20 o 
  14   1  15        2.02        9.23      7.14 o 
  15   1  15       68.90       67.60     10.40 o 
   1   2  15      568.89      581.25      5.66 o 
   2   2  15     2776.08     2876.73     28.63 o 
   3   2  15      417.55      432.87      7.98 o 
   4   2  15       75.87       71.07      4.82 o 
   5   2  15       77.23       74.24      5.60 o 
   6   2  15      581.98      640.83     13.85 o 
   7   2  15      622.02      666.74     18.60 o 
   8   2  15      519.96      553.31     13.18 o 
   9   2  15       10.08        7.94      4.99 o 
  10   2  15       22.83       17.81      7.91 o 
  11   2  15       12.65       13.87      7.84 o 
  12   2  15       19.45        6.24      7.78 o 
  13   2  15      116.86      120.96     10.38 o 
  14   2  15      102.35      112.67     10.55 o 
   1   3  15      107.69      108.89      2.37 o 
   2   3  15       40.23       42.38      4.33 o 
   3   3  15       57.70       44.98      3.94 o 
   4   3  15      542.54      547.50     10.07 o 
   5   3  15      333.42      348.90      9.11 o 
   6   3  15       20.25       19.77     10.91 o 
   7   3  15      163.73      178.56      9.76 o 
   8   3  15        2.41        4.03      2.65 o 
   9   3  15       36.01       23.90      9.02 o 
  10   3  15        8.46        4.48      4.32 o 
  12   3  15       72.63       37.81     15.57 o 
  13   3  15        5.69        4.03      5.23 o 
   1   4  15      136.79      132.58      6.56 o 
   2   4  15       25.76       27.28      3.02 o 
   3   4  15       50.11       48.08      4.06 o 
   4   4  15       29.18       26.14      4.95 o 
   5   4  15        6.38        5.46      3.93 o 
   6   4  15      181.70      184.56      7.61 o 
   7   4  15       47.04       36.77     15.40 o 
   8   4  15       19.84        9.45      7.23 o 
   9   4  15        0.39       -0.45      4.90 o 
  10   4  15        1.10       -3.44      6.44 o 
   1   5  15       39.58        2.03     14.98 o 
   2   5  15       15.70       11.97      5.95 o 
   3   5  15       22.84       12.09      4.41 o 
   4   5  15       59.63       32.13     15.20 o 
   5   5  15       52.76       27.16      8.92 o 
   6   5  15       63.46       38.59      9.88 o 
   0   0  16        4.70       14.53      9.27 o 
   2   0  16     1095.55     1070.90     16.55 o 
   4   0  16     4865.48     5061.93     56.61 o 
   6   0  16      844.39      885.17     15.26 o 
   8   0  16     1886.72     1968.18     41.32 o 
  10   0  16       26.77       22.28     10.65 o 
  12   0  16        5.37        0.00     16.05 o 
  14   0  16      228.20      249.99     21.59 o 
   0   1  16      814.46      785.87     10.41 o 
   1   1  16     1197.39     1198.24     11.12 o 
   2   1  16       27.94       24.81      3.32 o 
   3   1  16      957.88      910.84     10.85 o 
   4   1  16       53.83       54.16      3.98 o 
   5   1  16     1471.63     1472.51     19.48 o 
   6   1  16        7.44        6.82      4.37 o 
   7   1  16       57.21       53.80      5.99 o 
   8   1  16      117.27      120.48      8.85 o 
   9   1  16      168.19      183.26     10.84 o 
  10   1  16      130.67      118.29      8.67 o 
  11   1  16      214.49      204.84     10.23 o 
  12   1  16       24.85       26.06      8.42 o 
  13   1  16       31.86       41.67      9.38 o 
  14   1  16        1.97        3.02      7.07 o 
  15   1  16        4.37        5.96      8.29 o 
   0   2  16      337.98      388.60      5.14 o 
   1   2  16      276.33      302.80      4.64 o 
   2   2  16       18.86       21.68      4.41 o 
   3   2  16       50.55       56.43      5.76 o 
   4   2  16       90.09       83.58      6.77 o 
   5   2  16       52.57       62.04      5.32 o 
   6   2  16       33.17       39.71      7.02 o 
   7   2  16      445.10      471.61     11.82 o 
   8   2  16     1634.48     1699.88     24.51 o 
   9   2  16      211.37      210.32      7.83 o 
  10   2  16        0.85        0.11      4.81 o 
  11   2  16       14.47        9.91      5.57 o 
  12   2  16      177.16      198.36     10.32 o 
  13   2  16       21.74       10.54      8.29 o 
  14   2  16       19.89        7.11      8.11 o 
   0   3  16      436.04      460.13     21.47 o 
   1   3  16      197.88      196.77      2.53 o 
   2   3  16      167.27      172.23      5.03 o 
   3   3  16      214.57      234.01     11.48 o 
   4   3  16       17.74       19.41      4.84 o 
   5   3  16      344.11      360.37     20.55 o 
   6   3  16        5.49        4.94      4.67 o 
   7   3  16       81.68       79.07      7.52 o 
   8   3  16       26.32       29.18      6.45 o 
   9   3  16       10.68        5.48      4.87 o 
  10   3  16      108.93       84.99     23.18 o 
  11   3  16      111.77       87.83     28.17 o 
  12   3  16        2.31        1.00      5.91 o 
   0   4  16      155.61      197.19     22.97 o 
   1   4  16       39.82       30.35     11.59 o 
   2   4  16        3.51        4.85      1.71 o 
   3   4  16       60.97       60.12      3.13 o 
   4   4  16      237.11      235.94      7.43 o 
   5   4  16       19.59       13.36      4.02 o 
   6   4  16       16.65       10.54      4.87 o 
   7   4  16        5.48        5.37      4.81 o 
   8   4  16      199.78      228.30      9.55 o 
   9   4  16        5.05        6.79      5.81 o 
  10   4  16        0.53        1.97      6.31 o 
   0   5  16       78.80        5.67     15.64 o 
   1   5  16       13.23       -2.60     14.52 o 
   2   5  16       25.00       11.54      8.16 o 
   3   5  16       17.47        9.83      5.67 o 
   4   5  16        0.88        2.50      4.93 o 
   5   5  16       57.35       35.79     12.33 o 
   6   5  16       17.19       10.88      5.43 o 
   2   0  17     3925.73     3986.71     45.67 o 
   4   0  17      138.45      146.89     11.47 o 
   6   0  17      272.11      270.48      9.22 o 
   8   0  17       36.85       26.70     11.07 o 
  10   0  17       17.09       28.23     11.21 o 
  12   0  17       35.91       43.03     13.97 o 
  14   0  17      245.10      302.24     25.46 o 
   1   1  17      810.82      839.79     10.36 o 
   2   1  17        6.55        5.35      3.33 o 
   3   1  17     1193.46     1131.46     13.37 o 
   4   1  17      243.31      228.39      5.50 o 
   5   1  17      241.23      226.86      6.18 o 
   6   1  17      118.68      123.42      7.38 o 
   7   1  17       12.73       13.26      5.73 o 
   8   1  17       95.42      113.59      8.47 o 
   9   1  17        5.69        1.86      6.05 o 
  10   1  17       62.91       65.55     12.30 o 
  11   1  17      595.76      607.31     18.06 o 
  12   1  17       35.92       37.63      9.65 o 
  13   1  17       48.67       67.17     10.48 o 
  14   1  17        4.26        4.60      7.13 o 
   1   2  17       31.91       33.29      2.56 o 
   2   2  17      650.51      648.29     17.81 o 
   3   2  17      166.80      164.58      7.51 o 
   4   2  17      142.52      120.34      7.64 o 
   5   2  17       20.17       30.58      6.20 o 
   6   2  17      258.25      278.92     11.88 o 
   7   2  17       67.19       70.75      6.93 o 
   8   2  17      140.42      156.73     12.44 o 
   9   2  17      161.84      173.11     11.73 o 
  10   2  17       65.07       57.13     15.95 o 
  11   2  17        1.51        3.66      4.65 o 
  12   2  17       56.18       12.84     11.93 o 
  13   2  17       62.44       14.71     12.92 o 
  14   2  17       83.03       53.99     24.42 o 
   1   3  17      229.20      208.96      7.26 o 
   2   3  17      230.69      248.38      5.45 o 
   3   3  17     1114.47     1145.31     15.68 o 
   4   3  17        9.88        1.73      3.91 o 
   5   3  17      161.07      172.15      7.43 o 
   6   3  17       24.17       28.97      7.45 o 
   7   3  17       35.97       28.06      8.15 o 
   8   3  17      196.22      193.39      9.69 o 
   9   3  17        2.97        2.42      5.35 o 
  10   3  17        7.14        4.06      3.93 o 
  11   3  17       58.09       32.34     14.00 o 
  12   3  17       10.33        2.62      7.59 o 
   1   4  17       28.77       21.72     11.25 o 
   2   4  17       11.81       13.53      1.70 o 
   3   4  17        8.08        5.01      2.48 o 
   4   4  17        3.57        3.35      3.68 o 
   6   4  17      441.56      498.95     13.48 o 
   7   4  17       27.18       16.13      7.56 o 
   8   4  17       23.54       13.08      7.18 o 
   9   4  17       32.96       22.42     11.76 o 
  10   4  17        0.74        3.72      7.09 o 
   1   5  17        6.29        2.93     15.63 o 
   2   5  17        0.28       -0.97     15.63 o 
   3   5  17       12.19        4.15      5.27 o 
   4   5  17       41.84       10.17      9.39 o 
   5   5  17       17.45        6.39      9.39 o 
   0   0  18     2841.73     3042.28     50.86 o 
   2   0  18      435.94      414.31     12.41 o 
   4   0  18     1390.15     1415.77     23.03 o 
   6   0  18       12.57       21.26      6.61 o 
   8   0  18      763.76      718.43     24.23 o 
  10   0  18       47.97       24.91     20.06 o 
  12   0  18      113.74      114.43     17.57 o 
  14   0  18       29.69       34.87     17.02 o 
   0   1  18      507.01      532.11     11.29 o 
   1   1  18      242.60      237.96      5.79 o 
   2   1  18       86.28       82.83      3.83 o 
   3   1  18      337.77      298.29      6.84 o 
   4   1  18        0.44        1.38      2.75 o 
   5   1  18      174.55      160.20      5.85 o 
   6   1  18       10.49       10.83      6.26 o 
   7   1  18      116.79      111.86      8.88 o 
   8   1  18       56.13       55.81      9.58 o 
   9   1  18       65.44       40.49     17.23 o 
  10   1  18      285.69      274.75     13.83 o 
  11   1  18      232.33      241.77     14.53 o 
  12   1  18       10.53       -0.02      8.58 o 
  13   1  18       40.15       46.42     13.14 o 
  14   1  18        4.17        2.93      8.62 o 
   0   2  18      866.39      979.96     13.54 o 
   1   2  18      161.49      197.84      5.24 o 
   2   2  18        8.39        5.21      1.66 o 
   3   2  18      289.01      291.01     10.78 o 
   4   2  18       60.24       70.76      5.37 o 
   5   2  18      161.22      174.45     10.08 o 
   6   2  18       83.47       96.35      6.93 o 
   7   2  18      256.63      271.68     11.64 o 
   8   2  18      215.90      259.81     10.70 o 
   9   2  18       79.64       98.39     10.89 o 
  10   2  18       94.68      114.85     10.85 o 
  11   2  18        7.74        1.34      7.99 o 
  12   2  18        5.95        4.00      5.85 o 
  13   2  18       24.83       11.33      7.75 o 
   0   3  18      229.62      234.40      7.87 o 
   1   3  18      172.35      146.42      7.92 o 
   2   3  18        3.14        3.25      7.59 o 
   3   3  18      753.01      744.24     11.04 o 
   4   3  18       54.95       58.82      7.15 o 
   5   3  18      344.24      352.57      9.79 o 
   6   3  18      100.37      109.40     10.29 o 
   7   3  18       39.30       27.70      5.87 o 
   8   3  18       60.43       43.33     24.95 o 
   9   3  18       33.66       18.48     12.51 o 
  10   3  18       35.70       14.40      8.94 o 
  11   3  18       21.96       22.27     15.50 o 
  12   3  18        1.87       -4.09      6.76 o 
   0   4  18      218.22      285.49     26.57 o 
   1   4  18       37.17       17.62      4.77 o 
   2   4  18       16.16       16.91      1.85 o 
   3   4  18       73.64       60.59     13.71 o 
   4   4  18        1.28       -2.68      3.71 o 
   5   4  18       54.83        4.02      6.73 o 
   6   4  18       19.35       10.07      5.69 o 
   7   4  18       84.30       69.56     18.89 o 
   8   4  18       63.12       54.91     18.27 o 
   9   4  18       17.74        9.69      6.57 o 
   0   5  18       18.20        4.57     15.91 o 
   1   5  18        3.52       -2.25     12.47 o 
   2   5  18       47.65        1.25     20.20 o 
   3   5  18        5.04       -3.67     11.08 o 
   4   5  18       29.28       -0.70      8.01 o 
   2   0  19     2362.08     2587.56     32.73 o 
   4   0  19      365.66      351.83     18.00 o 
   6   0  19      104.24      112.45     11.96 o 
   8   0  19      291.98      266.57     27.13 o 
  10   0  19       19.93        4.57      9.96 o 
  12   0  19      141.74       42.20     30.58 o 
  14   0  19      233.44      268.88     26.02 o 
   1   1  19      695.15      669.24      9.45 o 
   2   1  19       74.72       61.17      4.23 o 
   3   1  19      108.82       92.26      4.34 o 
   4   1  19       58.60       68.09      4.34 o 
   5   1  19      113.38      109.69      6.23 o 
   6   1  19       23.99       14.89      5.02 o 
   7   1  19       79.29       78.30      9.91 o 
   8   1  19      174.70      178.95     10.25 o 
   9   1  19      190.50      195.31     15.19 o 
  10   1  19      169.20      188.96     28.51 o 
  11   1  19      139.12      141.53     12.80 o 
  12   1  19        3.75        7.46      7.84 o 
  13   1  19       67.38       91.82     12.63 o 
  14   1  19       26.32       30.56     11.63 o 
   1   2  19      226.83      235.41     14.24 o 
   2   2  19       45.24       54.70      2.78 o 
   3   2  19      116.67      112.17      7.45 o 
   4   2  19      108.41      110.78      8.50 o 
   5   2  19      148.35      172.02      7.55 o 
   6   2  19      239.75      277.18     11.50 o 
   7   2  19      450.65      452.65     13.49 o 
   8   2  19      228.83      231.41     12.92 o 
   9   2  19       21.16       24.69      7.34 o 
  10   2  19       32.47       29.98     11.56 o 
  11   2  19        3.07        0.33      5.91 o 
  12   2  19       61.08       39.43     30.99 o 
  13   2  19       27.53       33.11     25.74 o 
   1   3  19      217.76      164.92     37.02 o 
   2   3  19        1.85        4.19      2.37 o 
   3   3  19       71.75       78.61      4.67 o 
   4   3  19      239.09      259.50     10.09 o 
   5   3  19      267.67      251.67     11.33 o 
   6   3  19        0.14        0.37      5.37 o 
   7   3  19        5.40        2.86      6.65 o 
   8   3  19        0.00       -0.31      5.49 o 
   9   3  19       41.28       17.54     12.97 o 
  10   3  19        8.06        7.83      6.49 o 
  11   3  19       68.23        0.80     10.42 o 
   1   4  19       29.98       14.58      7.06 o 
   2   4  19        0.53        0.72      4.55 o 
   3   4  19      176.06      167.52      6.31 o 
   4   4  19       25.56       23.23      8.00 o 
   5   4  19       18.51        6.91      5.62 o 
   6   4  19      105.48        5.10     10.53 o 
   7   4  19       59.30       -0.59      7.66 o 
   8   4  19        0.88       -0.12      4.34 o 
   9   4  19       10.96       11.84      7.65 o 
   1   5  19        1.28       -7.06     23.80 o 
   2   5  19        1.03        4.98     18.96 o 
   3   5  19        7.44        1.26      8.35 o 
   4   5  19       42.37        0.35     18.58 o 
   0   0  20      511.04      540.26     16.48 o 
   2   0  20      504.85      552.37     12.55 o 
   4   0  20     1126.37     1280.43     20.66 o 
   6   0  20      111.41      119.19      8.21 o 
   8   0  20      183.81      159.56     15.78 o 
  10   0  20       48.24       44.28     13.97 o 
  12   0  20      107.85       96.72     18.13 o 
  14   0  20        8.76       10.65     15.08 o 
   0   1  20      398.68      396.25     10.81 o 
   1   1  20      809.09      818.78      9.86 o 
   2   1  20       66.79       68.86      4.03 o 
   3   1  20      102.66      106.48      6.02 o 
   4   1  20      459.33      501.03      8.03 o 
   5   1  20       86.83       80.94      4.57 o 
   6   1  20      204.27      209.46     11.39 o 
   7   1  20     1088.26     1135.10     19.12 o 
   8   1  20       20.07       11.70      7.97 o 
   9   1  20      184.35      179.67     10.24 o 
  10   1  20       21.23       27.28      8.84 o 
  11   1  20       55.79       49.83     11.93 o 
  12   1  20        4.51        5.86     10.90 o 
  13   1  20        6.86       -0.68     11.55 o 
  14   1  20       31.52       26.74     15.54 o 
   0   2  20      124.01      160.28     19.37 o 
   1   2  20       76.43       69.34      6.36 o 
   2   2  20        9.77        6.04      2.58 o 
   3   2  20       49.91       38.25      5.47 o 
   4   2  20      883.87      929.93     17.52 o 
   5   2  20        1.48        2.98      5.14 o 
   6   2  20       53.81       60.79      6.83 o 
   7   2  20      415.59      417.75     14.74 o 
   8   2  20       11.34        7.27      5.83 o 
   9   2  20       12.85       12.20      7.24 o 
  10   2  20       22.22       11.59      9.28 o 
  11   2  20        0.84        5.50      8.56 o 
  12   2  20      165.40      196.48     19.46 o 
  13   2  20        5.92       18.75     15.54 o 
   0   3  20       16.55       13.14      4.50 o 
   1   3  20      177.54      160.66     22.00 o 
   2   3  20       13.14        9.28      2.70 o 
   3   3  20       75.74       82.06      4.92 o 
   4   3  20       23.80       30.99      6.64 o 
   5   3  20       10.70        9.29      6.34 o 
   6   3  20        0.42        3.31      4.00 o 
   7   3  20        0.12        0.20      5.93 o 
   8   3  20        0.69        0.17      4.29 o 
   9   3  20       91.23       -0.76     10.33 o 
  10   3  20       75.85       50.71     28.06 o 
  11   3  20       38.85       24.74     18.82 o 
   0   4  20       71.98       -3.60     19.37 o 
   1   4  20       23.75       21.98      8.92 o 
   2   4  20       58.58       52.38     29.20 o 
   3   4  20       94.67       75.71     25.14 o 
   4   4  20       17.07        7.17      4.00 o 
   5   4  20        7.31        4.47      5.51 o 
   6   4  20        0.44        1.64      3.45 o 
   7   4  20       20.09       10.15      7.37 o 
   8   4  20        1.40        2.52      4.88 o 
   0   5  20      132.31       -0.69     14.53 o 
   1   5  20        0.35        0.69     26.29 o 
   2   5  20        7.05       -6.92     17.99 o 
   2   0  21       60.85       68.71      7.76 o 
   4   0  21      804.72      851.56     17.17 o 
   6   0  21      141.24      132.28     10.23 o 
   8   0  21       36.28       44.79      9.62 o 
  10   0  21        6.70        0.00     15.91 o 
  12   0  21       15.78       23.80     13.56 o 
  14   0  21       14.02       21.03     17.16 o 
   1   1  21      355.70      350.88      7.13 o 
   2   1  21       44.78       45.19      4.48 o 
   3   1  21      180.27      177.05      6.70 o 
   4   1  21       16.35       17.69      5.53 o 
   5   1  21       18.39       14.30      4.29 o 
   6   1  21       17.34       16.60      3.91 o 
   7   1  21     1182.68     1210.90     20.58 o 
   8   1  21      107.51      106.00      8.80 o 
   9   1  21       32.24       31.42      8.61 o 
  10   1  21       15.97        8.76      8.47 o 
  11   1  21       25.22       29.38     10.01 o 
  12   1  21       16.18       10.60     10.94 o 
  13   1  21       15.46       11.26     10.37 o 
   1   2  21       35.16       36.40      3.52 o 
   2   2  21       27.25       29.06      2.62 o 
   3   2  21      123.84      120.77      7.98 o 
   4   2  21     1063.77     1099.89     19.46 o 
   5   2  21        8.85       10.44      6.30 o 
   6   2  21      189.95      208.89     12.72 o 
   7   2  21       96.44      102.42      9.14 o 
   8   2  21        3.60        6.11      7.51 o 
   9   2  21        8.40       10.89      6.84 o 
  10   2  21       68.98       50.74     17.85 o 
  11   2  21        2.15       -2.59      9.34 o 
  12   2  21       44.98       66.77     11.31 o 
   1   3  21       63.35       44.34     12.45 o 
   2   3  21        8.51        8.32      2.73 o 
   3   3  21      173.61      173.82      6.29 o 
   4   3  21       81.15       81.59      8.08 o 
   5   3  21       15.54       13.97      5.00 o 
   6   3  21       32.25       11.80      9.66 o 
   7   3  21        5.93        5.02      5.46 o 
   8   3  21        1.77        3.41      8.24 o 
   9   3  21      107.95       58.58     36.74 o 
  10   3  21       93.62       61.03     35.19 o 
  11   3  21        9.11        5.34      7.86 o 
   1   4  21       17.77       -0.28     16.46 o 
   2   4  21       10.41       -0.78      2.20 o 
   3   4  21       66.57        0.97     10.83 o 
   4   4  21       20.28       16.25      5.80 o 
   5   4  21       22.43        5.17      4.82 o 
   6   4  21        9.11        2.58      4.02 o 
   7   4  21        4.28        1.17      5.53 o 
   8   4  21        3.37        3.82      5.09 o 
   0   0  22      182.29      188.43     10.20 o 
   2   0  22        2.71        5.55      4.57 o 
   4   0  22      228.31      215.37     11.41 o 
   6   0  22      230.30      241.86     11.23 o 
   8   0  22      311.20      320.54     14.60 o 
  10   0  22       81.68       81.08     17.43 o 
  12   0  22      157.21      150.69     32.66 o 
   0   1  22        1.94       -0.86      4.43 o 
   1   1  22      336.78      331.52      6.69 o 
   2   1  22       30.14       31.71      3.89 o 
   3   1  22      225.11      234.80      8.15 o 
   4   1  22      255.19      258.57      8.05 o 
   5   1  22       63.26       50.82      5.44 o 
   6   1  22       45.63       42.61      5.07 o 
   7   1  22      740.26      807.74     18.09 o 
   8   1  22      191.01      187.26     10.12 o 
   9   1  22       18.91       14.03      6.92 o 
  10   1  22        5.00        7.54      8.94 o 
  11   1  22        5.79       11.75     10.47 o 
  12   1  22        1.12       12.97     10.65 o 
  13   1  22       12.02       19.53     11.99 o 
   0   2  22      410.18      445.78     17.56 o 
   1   2  22       14.56       13.22      2.66 o 
   2   2  22      452.15      478.58      7.61 o 
   3   2  22       29.83       21.99      3.22 o 
   4   2  22      262.00      293.39      9.65 o 
   5   2  22       22.34       23.23      5.71 o 
   6   2  22      365.37      430.40     12.28 o 
   7   2  22       28.17       40.59     10.95 o 
   8   2  22       29.42       45.96      9.52 o 
   9   2  22       14.37       10.16      7.61 o 
  10   2  22      144.98      126.63     45.56 o 
  11   2  22        7.93       22.26     13.16 o 
  12   2  22       18.98       25.27     10.24 o 
   0   3  22      193.11      202.28      7.71 o 
   1   3  22       58.91       40.96     11.74 o 
   2   3  22       17.16       13.63      3.53 o 
   3   3  22      201.31      198.83      8.73 o 
   4   3  22       77.75       83.59      5.98 o 
   5   3  22       30.75       24.46     13.76 o 
   6   3  22        1.14       -0.28      4.63 o 
   7   3  22       10.19        8.88     10.14 o 
   8   3  22        4.86        2.88      6.50 o 
   9   3  22       66.99       -0.45     12.99 o 
  10   3  22       19.08        2.25      6.68 o 
   0   4  22        5.77        2.63     14.11 o 
   1   4  22        8.21       -2.35     16.46 o 
   2   4  22       42.58        5.19     16.96 o 
   3   4  22       60.84       -0.41      8.03 o 
   4   4  22       12.34        4.97      2.77 o 
   5   4  22       32.92       12.21      8.44 o 
   6   4  22       20.15        7.83      6.72 o 
   7   4  22        1.23        0.94      4.53 o 
   2   0  23       86.24       87.99      7.54 o 
   4   0  23      549.19      594.12     14.86 o 
   6   0  23     1615.28     1703.42     28.47 o 
   8   0  23        2.93        3.88      6.08 o 
  10   0  23       27.86       32.52     14.39 o 
  12   0  23       76.50      118.58     20.20 o 
   1   1  23      334.97      314.76      6.42 o 
   2   1  23       46.26       45.11      5.86 o 
   3   1  23      106.51      107.52      6.19 o 
   4   1  23       21.29       20.27      5.75 o 
   5   1  23      132.54      142.81      7.86 o 
   6   1  23        3.42        2.84      3.35 o 
   7   1  23       46.80       44.84      7.57 o 
   8   1  23       48.27       58.51      8.66 o 
   9   1  23       76.24       81.80      8.96 o 
  10   1  23       50.05       55.60     12.19 o 
  11   1  23        2.80        3.16      7.38 o 
  12   1  23        0.74        0.03      7.01 o 
  13   1  23       46.32       38.73     16.22 o 
   1   2  23        0.37        0.21      2.70 o 
   2   2  23        6.59        4.84      2.73 o 
   3   2  23       28.93       16.71      4.82 o 
   4   2  23       88.57      108.83      9.68 o 
   5   2  23       78.19       66.33     11.68 o 
   6   2  23       34.32       42.80      7.83 o 
   7   2  23       35.33       40.05      8.17 o 
   8   2  23      232.33      274.73     17.89 o 
   9   2  23        5.82        4.29      6.46 o 
  10   2  23       10.15        3.12      6.85 o 
  11   2  23       58.70       51.57     10.73 o 
  12   2  23       39.83       50.35     13.37 o 
   1   3  23      105.85      114.14     18.08 o 
   2   3  23        0.91        0.26      2.25 o 
   3   3  23      158.18       -1.35     19.60 o 
   4   3  23       17.98        8.69      4.39 o 
   5   3  23      282.79      295.19     13.16 o 
   6   3  23       25.19       11.25      7.22 o 
   7   3  23        2.16        5.22      5.79 o 
   8   3  23        1.32       -6.69      5.85 o 
   9   3  23       68.19       58.17     24.74 o 
  10   3  23        1.55        6.01      7.56 o 
   1   4  23        1.06       -3.87     18.13 o 
   2   4  23       32.52        0.44      2.18 o 
   4   4  23       65.27       42.19     22.37 o 
   5   4  23        1.04        0.32      4.73 o 
   6   4  23        0.64       -2.08      5.79 o 
   7   4  23        2.42        0.05      4.64 o 
   0   0  24     1075.59     1190.86     21.01 o 
   2   0  24      531.94      561.99     14.28 o 
   4   0  24      213.48      209.89     10.64 o 
   6   0  24       74.25       64.22     27.81 o 
   8   0  24       11.37        8.55      6.88 o 
  10   0  24      317.78      354.85     37.51 o 
  12   0  24       15.24        8.99     14.67 o 
   0   1  24       47.41       48.78      7.16 o 
   1   1  24      154.24      152.12      6.53 o 
   2   1  24       40.10       40.88      5.17 o 
   3   1  24        2.85        1.11      4.18 o 
   4   1  24        0.37       -1.44      3.24 o 
   5   1  24      154.41      165.18      7.14 o 
   6   1  24        0.37       -0.48      3.21 o 
   7   1  24        5.26        7.64      5.77 o 
   8   1  24       56.86       57.79      8.10 o 
   9   1  24       84.52       88.78      9.56 o 
  10   1  24        8.29       14.28     11.19 o 
  11   1  24       28.10       30.25     11.55 o 
  12   1  24        7.09       10.51      9.27 o 
   0   2  24       17.21       14.56      9.39 o 
   1   2  24       11.08       10.27      3.72 o 
   2   2  24        8.28       12.06      3.66 o 
   3   2  24       46.23       45.41      3.75 o 
   4   2  24        0.81        2.24      7.35 o 
   5   2  24       55.81       57.19      7.99 o 
   6   2  24       83.44       99.02      9.37 o 
   7   2  24       62.63       57.42     14.57 o 
   8   2  24       12.80        6.25      7.61 o 
   9   2  24       27.03       18.68      9.91 o 
  10   2  24       45.85       33.44     16.55 o 
  11   2  24       18.64       14.44      9.32 o 
   0   3  24       83.94       78.30      6.72 o 
   1   3  24       63.88       98.79     17.99 o 
   2   3  24        1.35        2.80      2.54 o 
   3   3  24       30.55       19.79      8.28 o 
   4   3  24       62.26       58.83     18.77 o 
   5   3  24      229.14      234.69     12.48 o 
   6   3  24       74.10       15.56     11.14 o 
   7   3  24       12.85        7.21      6.28 o 
   8   3  24        5.17        0.85      7.77 o 
   9   3  24       42.72       35.18     15.91 o 
   0   4  24        7.16      -12.04     17.85 o 
   1   4  24        2.44       -6.64     14.80 o 
   2   4  24       33.42        1.50     13.49 o 
   3   4  24       77.62       -2.18     11.72 o 
   4   4  24       18.86       10.87      8.26 o 
   5   4  24       14.31       -1.11      5.11 o 
   6   4  24       33.68       -1.22      6.25 o 
   2   0  25       17.48        9.98      7.35 o 
   4   0  25      122.88      136.87     11.37 o 
   6   0  25       18.01       19.99      9.00 o 
   8   0  25      147.94      169.53     11.59 o 
  10   0  25       13.46       -0.42     13.42 o 
  12   0  25       34.75       40.26     28.09 o 
   1   1  25       91.75       92.83      6.11 o 
   2   1  25       17.92       24.28      4.94 o 
   3   1  25       24.16       19.58      5.21 o 
   4   1  25       65.96       66.75      6.77 o 
   5   1  25       23.77       33.01      5.42 o 
   6   1  25       24.43       16.93      5.48 o 
   7   1  25       16.52       20.87      7.45 o 
   8   1  25       15.71       14.70      8.17 o 
   9   1  25       34.07       29.02      8.77 o 
  10   1  25        0.15        1.84      6.98 o 
  11   1  25       30.75       29.88     14.43 o 
  12   1  25        7.65       14.70     16.71 o 
   1   2  25       57.13       61.20      5.13 o 
   2   2  25        5.93        8.05      3.44 o 
   3   2  25        6.74        5.00      3.11 o 
   4   2  25       35.61       55.96      8.30 o 
   5   2  25       84.48       91.34      9.16 o 
   6   2  25       33.84       41.73     12.38 o 
   7   2  25       43.90       40.74     11.62 o 
   8   2  25        5.95        5.98      9.35 o 
   9   2  25       16.39        8.11      7.15 o 
  10   2  25        1.85        2.87      6.84 o 
  11   2  25        0.24        5.40      9.78 o 
   1   3  25       28.76       37.44     20.30 o 
   2   3  25       48.47       44.05     15.54 o 
   3   3  25       42.01       31.71      8.91 o 
   4   3  25        3.64       -1.79      5.32 o 
   5   3  25       70.70       46.81     25.29 o 
   6   3  25       49.85       34.54     19.99 o 
   7   3  25       13.62        5.73      9.72 o 
   8   3  25       11.17        9.35      8.35 o 
   9   3  25       13.90       14.52      9.67 o 
   1   4  25        1.43        0.46     11.90 o 
   2   4  25        5.46       -1.39      9.75 o 
   3   4  25       22.74       -3.53     11.33 o 
   4   4  25        7.53        2.89      7.95 o 
   5   4  25       27.69        3.81      9.77 o 
   0   0  26       91.79       57.47     31.69 o 
   2   0  26      478.01      511.84     15.06 o 
   4   0  26      299.67      332.98     13.02 o 
   6   0  26      666.68      691.60     21.15 o 
   8   0  26      202.90      232.51     20.07 o 
  10   0  26       47.09       85.23     17.57 o 
  12   0  26       23.62       32.93     17.99 o 
   0   1  26        7.78        6.72      3.96 o 
   1   1  26       57.82       54.12      5.15 o 
   2   1  26       55.66       45.08      7.52 o 
   3   1  26       15.46       10.82      5.61 o 
   4   1  26       18.00       14.38      4.57 o 
   5   1  26      129.43      137.53      7.07 o 
   6   1  26       19.54       20.06      5.73 o 
   7   1  26      132.94      126.27     18.41 o 
   8   1  26        6.15       -3.76      6.14 o 
   9   1  26        1.33        7.99      7.45 o 
  10   1  26        0.36        2.22      7.92 o 
  11   1  26       19.18       13.11     10.70 o 
   0   2  26       35.33       30.54      6.96 o 
   1   2  26       56.95       58.50      4.37 o 
   2   2  26      203.50      252.75      6.79 o 
   3   2  26       24.49       21.28      3.98 o 
   4   2  26      118.04      106.20     12.38 o 
   5   2  26      146.91      157.19     15.15 o 
   6   2  26       25.51       13.86     12.14 o 
   7   2  26       61.75       81.59     15.98 o 
   8   2  26       20.94       14.47      8.07 o 
   9   2  26        7.44        6.29      8.88 o 
  10   2  26       39.04       62.19      9.64 o 
   0   3  26       15.70       16.35      2.28 o 
   1   3  26       18.18       -3.67      8.44 o 
   2   3  26        5.81       12.30     22.89 o 
   3   3  26       40.29       30.92      7.51 o 
   4   3  26        3.82        1.16      4.55 o 
   5   3  26        9.60        3.49      5.27 o 
   6   3  26        2.99        5.27      6.44 o 
   7   3  26       20.78       13.63     10.24 o 
   8   3  26       18.58       11.82     11.51 o 
   0   4  26       10.16       -1.94     19.65 o 
   1   4  26        3.14       -0.36     12.74 o 
   2   4  26        7.83        1.26      8.89 o 
   3   4  26        3.40        9.47     10.62 o 
   4   4  26       50.75        2.96     14.05 o 
   2   0  27      517.83      537.53     15.64 o 
   4   0  27       57.04       73.51      9.31 o 
   6   0  27       33.26       23.13     12.92 o 
   8   0  27       69.18       66.30     11.12 o 
  10   0  27       11.80       -6.36     23.24 o 
   1   1  27       58.46       63.27      5.76 o 
   2   1  27        0.01        2.88      3.04 o 
   3   1  27        0.43       -4.67      5.09 o 
   4   1  27        0.88       -2.19      4.32 o 
   5   1  27      317.04      344.10     10.57 o 
   6   1  27        0.04        2.87      7.01 o 
   7   1  27       90.71       97.01      9.73 o 
   8   1  27       12.97        8.85      8.67 o 
   9   1  27       26.08       36.43     10.94 o 
  10   1  27        2.03        8.51      8.26 o 
  11   1  27        6.87       -4.34     10.77 o 
   1   2  27        8.23        6.32      3.16 o 
   2   2  27      105.63      108.40      6.62 o 
   3   2  27       26.00       15.26      4.50 o 
   4   2  27      119.87      122.05     31.90 o 
   5   2  27       67.74       63.37     36.53 o 
   6   2  27       21.56        9.02      7.92 o 
   7   2  27       24.22       33.74      9.12 o 
   8   2  27       32.09       19.90     10.17 o 
   9   2  27       10.45        4.63      7.26 o 
  10   2  27       35.50       47.88      9.71 o 
   1   3  27       25.55       14.87     10.70 o 
   2   3  27        1.11       23.75     15.03 o 
   3   3  27       29.42       14.77      6.35 o 
   4   3  27       12.82       15.24      7.27 o 
   5   3  27       13.35        2.06      7.49 o 
   6   3  27       33.16       11.94     11.18 o 
   7   3  27        8.58        8.19     12.35 o 
   1   4  27        8.47       -7.61     14.62 o 
   2   4  27        7.54       -2.10      9.63 o 
   0   0  28        9.08        7.33      6.36 o 
   2   0  28        8.48       15.85      8.49 o 
   4   0  28       13.49       13.97      8.32 o 
   6   0  28      236.35      254.57     16.03 o 
   8   0  28       18.41       18.34      9.34 o 
  10   0  28       46.35       44.83     17.71 o 
   0   1  28       12.62        6.40      5.00 o 
   1   1  28       58.88       58.71      5.92 o 
   2   1  28       19.26       20.05      5.12 o 
   3   1  28       13.53       13.69      5.58 o 
   4   1  28        1.01        1.37      4.05 o 
   5   1  28      353.57      368.55     13.56 o 
   6   1  28      127.54      136.91      8.23 o 
   7   1  28       20.03       18.18     12.71 o 
   8   1  28        5.75        8.03      8.57 o 
   9   1  28       42.68       50.25     13.20 o 
  10   1  28        5.29       10.42      7.59 o 
   0   2  28      132.01      149.80     13.35 o 
   1   2  28        6.55        3.61      3.28 o 
   2   2  28       52.33       59.95      5.03 o 
   3   2  28        8.46        4.18      3.57 o 
   4   2  28       25.70       14.32      3.36 o 
   5   2  28       29.11       18.48     14.04 o 
   6   2  28       42.98       26.90     24.28 o 
   7   2  28       25.41       21.88     14.79 o 
   8   2  28       90.98      127.33     10.98 o 
   9   2  28        0.91        5.61      7.30 o 
   0   3  28        0.45       -0.94      2.70 o 
   1   3  28       20.22       19.48      5.89 o 
   2   3  28       37.66       43.59     18.52 o 
   3   3  28       23.54       23.95     11.87 o 
   4   3  28        2.25        7.29      5.65 o 
   5   3  28        1.00       -4.27      4.93 o 
   6   3  28        0.53       -2.32      5.54 o 
   7   3  28       21.35       11.89      8.53 o 
   2   0  29       35.77       36.56     10.34 o 
   4   0  29      165.84      211.74     12.35 o 
   6   0  29        4.08        0.86      8.31 o 
   8   0  29       25.19       17.43     15.08 o 
  10   0  29        5.23       10.38     13.97 o 
   1   1  29       67.91       62.95      8.86 o 
   2   1  29       43.82       33.71      5.99 o 
   3   1  29        7.23        5.56      6.23 o 
   4   1  29        4.00        5.34      4.98 o 
   5   1  29       92.03       99.59      9.31 o 
   6   1  29       58.04       59.02      7.49 o 
   7   1  29       13.00       10.66      7.20 o 
   8   1  29       11.34        6.77      9.67 o 
   9   1  29       16.94       27.03     11.69 o 
  10   1  29        6.71       11.34      9.13 o 
   1   2  29        8.49        5.84      3.37 o 
   2   2  29        2.41       -0.61      2.92 o 
   3   2  29        7.66        7.97      4.02 o 
   4   2  29       51.86       67.93     13.34 o 
   5   2  29       10.91        8.59      7.48 o 
   6   2  29       73.72       60.89     38.67 o 
   7   2  29        5.96        9.65      8.71 o 
   8   2  29       21.01        3.98      8.78 o 
   1   3  29       18.78       14.26      7.19 o 
   2   3  29        0.36        8.53     11.44 o 
   3   3  29       41.26       49.53     21.13 o 
   4   3  29        9.16       -9.55     13.22 o 
   5   3  29        3.53       -5.64      9.47 o 
   6   3  29        0.26        3.63      6.93 o 
   0   0  30       97.02      125.38     10.57 o 
   2   0  30       25.03       37.66     11.69 o 
   4   0  30       26.66       22.78      8.50 o 
   6   0  30       22.47       19.76     13.70 o 
   8   0  30       63.50       78.73     28.09 o 
   0   1  30       56.75       47.72      7.69 o 
   1   1  30       24.15       22.53      5.35 o 
   2   1  30       97.85       98.35      7.05 o 
   3   1  30       15.40       10.67      6.27 o 
   4   1  30        0.67        1.57      5.12 o 
   5   1  30       11.07        3.78      7.76 o 
   6   1  30        0.21       -1.84      3.70 o 
   7   1  30       17.78       15.12     10.05 o 
   8   1  30        4.43        7.17     14.16 o 
   9   1  30       14.83       31.64     11.23 o 
   0   2  30        4.43       -2.18      7.10 o 
   1   2  30       12.92        8.66      5.92 o 
   2   2  30        8.96       -1.39      3.33 o 
   3   2  30       14.60        5.06      3.79 o 
   4   2  30        5.01        1.61      2.84 o 
   5   2  30        8.49        3.16     10.04 o 
   6   2  30        3.60        0.64     10.96 o 
   7   2  30        4.44        4.34      9.37 o 
   0   3  30        1.45       14.11     18.40 o 
   1   3  30        2.77       -0.89     10.61 o 
   2   3  30        0.52       11.94     10.47 o 
   3   3  30       41.74       37.62     17.68 o 
   4   3  30        3.69        4.29     13.47 o 
   2   0  31        6.42       -1.86      5.75 o 
   4   0  31        0.24        6.89      7.46 o 
   6   0  31      186.42      212.44     17.22 o 
   8   0  31       36.12       36.25     17.30 o 
   1   1  31       25.56       12.41      6.15 o 
   2   1  31        5.73        5.37      5.21 o 
   3   1  31       16.36       11.29      7.05 o 
   4   1  31       23.31       17.98      6.37 o 
   5   1  31        1.33        3.00      4.78 o 
   6   1  31       16.13       10.55      5.92 o 
   7   1  31       13.25       12.02      6.40 o 
   8   1  31        0.21       -7.96     10.34 o 
   1   2  31        8.72        5.45      4.49 o 
   2   2  31        6.19        6.75      3.97 o 
   3   2  31       10.56        5.34      4.97 o 
   4   2  31        1.74        1.19      4.95 o 
   5   2  31        0.51       -1.06      5.76 o 
   6   2  31        7.95        9.24      8.98 o 
   7   2  31        0.91       -3.86      8.63 o 
   1   3  31        3.95        9.29     11.82 o 
   2   3  31        3.33       -3.74     21.51 o 
   3   3  31       48.54       31.54     39.64 o 
   0   0  32       93.77       40.83     46.63 o 
   2   0  32        3.72        5.75      5.86 o 
   4   0  32       25.85       16.75      8.66 o 
   6   0  32      139.27      124.12     21.59 o 
   8   0  32        0.27      -22.00     14.67 o 
   0   1  32        2.94       -0.85      6.71 o 
   1   1  32       23.93        9.59      4.76 o 
   2   1  32        0.25        4.16      5.22 o 
   3   1  32       10.35       -1.17      5.27 o 
   4   1  32       38.63       26.99      6.57 o 
   5   1  32       28.98       41.07      8.85 o 
   6   1  32        8.58       -0.32      5.28 o 
   7   1  32        0.15       -1.74      5.00 o 
   0   2  32       72.41       36.42     56.59 o 
   1   2  32        0.22       -4.52      3.53 o 
   2   2  32       35.92       14.32      5.98 o 
   3   2  32       15.92        6.52      6.07 o 
   4   2  32        1.60       -5.25      6.30 o 
   5   2  32        5.32        3.69     10.00 o 
   6   2  32       27.75        9.77     12.92 o 
   2   0  33       12.02       10.02      6.69 o 
   4   0  33       69.17       41.49     10.30 o 
   6   0  33       23.47       28.50     25.32 o 
   1   1  33        1.81       -2.68      4.28 o 
   2   1  33        2.50        2.82      5.33 o 
   3   1  33       14.50        7.37      5.19 o 
   4   1  33        3.67        4.82      5.92 o 
   5   1  33       57.43       51.51     14.01 o 
   6   1  33        3.93        6.24      4.91 o 
   1   2  33        2.94        3.78      5.95 o 
   2   2  33       17.49       27.28     11.86 o 
   3   2  33       10.74       11.10      8.16 o 
   4   2  33        1.76       -3.52      5.26 o 
   0   0  34      177.03      215.46     20.20 o 
   2   0  34        0.45        0.78      4.81 o 
   4   0  34        3.48        6.39      7.44 o 
   6   0  34       97.58      101.24     16.02 o 
   0   1  34        5.85       -0.08      5.68 o 
   1   1  34        3.77        6.83      4.69 o 
   2   1  34        0.66        2.53      3.80 o 
   3   1  34       24.71       18.76     10.95 o 
   4   1  34        6.00       10.24      6.54 o 
   5   1  34       45.76       37.51     12.62 o 
   0   2  34       35.25       11.96     19.30 o 
   1   2  34        3.83      -10.10      6.79 o 
   2   2  34        6.32       14.69      9.21 o 
   2   0  35        4.67        2.88      7.86 o 
   4   0  35       20.46        8.50     15.64 o 
   1   1  35        1.82        7.17      4.85 o 
   2   1  35        4.10        4.34      4.96 o 
   3   1  35       29.71       27.66      9.88 o 
   0   0  36        1.36        3.46     11.62 o 
   2   0  36       27.66       23.25     11.42 o 
   0   1  36       23.08       15.81     15.22 o 
                                                 
